# Supplementary material for: Linking Inflammatory Bowel Disease Symptoms to Changes in the Gut Microbiome Structure and Function
Source: Front Microbiol. 2021 Jul 19;12:673632. doi: 10.3389/fmicb.2021.673632 (PMC8326577; doi:10.3389/fmicb.2021.673632)
Supplement: Supplementary file 1 [file Data_Sheet_1.zip]

Archive with 4 entries (4 files):
- Data Sheet 1.PDF
- Data Sheet 2.CSV
- Data Sheet 3.CSV
- Data Sheet 4.CSV
