# Supplementary material for: Linking Inflammatory Bowel Disease Symptoms to Changes in the Gut Microbiome Structure and Function
Source: Front Microbiol. 2021 Jul 19;12:673632. doi: 10.3389/fmicb.2021.673632 (PMC8326577; doi:10.3389/fmicb.2021.673632)
Supplement: Supplementary file 1 [file Data_Sheet_1.zip › Data Sheet 2.CSV]

	Species	EVC	DiagnosisGroup
0	Blautia_sp_N6H115	0.34221120056312027	IBD
1	Hungatella_hathewayi	0.3133931801795642	IBD
2	Blautia_obeum	0.30479410759750286	IBD
3	Clostridium_citroniae	0.2898372056234612	IBD
4	Clostridium_bolteae	0.2838856588993299	IBD
5	Agathobaculum_desmolans	0.2741334945121827	IBD
6	Fusicatenibacter_saccharivorans	0.26694415759507517	IBD
7	Blautia_hydrogenotrophica	0.2585647652312721	IBD
8	Clostridium_symbiosum	0.25530935909769986	IBD
9	Blautia_hansenii	0.20212600417421608	IBD
10	Blautia_sp_N6H115	0.35723274447722586	non-IBD
11	Blautia_obeum	0.2975416685642036	non-IBD
12	Clostridium_symbiosum	0.2944053297142053	non-IBD
13	Hungatella_hathewayi	0.2817853704396848	non-IBD
14	Blautia_hydrogenotrophica	0.26539461046861096	non-IBD
15	Clostridium_bolteae	0.2525318530808136	non-IBD
16	Ruminococcus_gnavus	0.2509703804254835	non-IBD
17	Clostridium_citroniae	0.24799811298294616	non-IBD
18	Anaerostipes_hadrus	0.2017398643805777	non-IBD
19	Agathobaculum_desmolans	0.20130672063516392	non-IBD
20	Bacteroides_fluxus	0.36837801837725503	Healthy-1
21	Bacteroides_caecimuris	0.3347496647110509	Healthy-1
22	Bacteroides_plebeius	0.32212765399269067	Healthy-1
23	Bacteroides_coprocola	0.2555038411128942	Healthy-1
24	Bacteroides_coprophilus	0.25190158146369074	Healthy-1
25	Bacteroides_ovatus	0.2509757881079501	Healthy-1
26	Butyricimonas_sp_H184	0.24478459057730856	Healthy-1
27	Bacteroides_fragilis	0.2331900134914752	Healthy-1
28	Bacteroides_thetaiotaomicron	0.21827922990764084	Healthy-1
29	Bacteroides_vulgatus	0.20906136885152116	Healthy-1
30	Fournierella_massiliensis	0.382646580194769	Healthy-2
31	Provencibacterium_massiliense	0.3318336581732253	Healthy-2
32	Subdoligranulum_variabile	0.3270141335566575	Healthy-2
33	Ruthenibacterium_lactatiformans	0.28192624400024835	Healthy-2
34	Faecalicatena_contorta	0.2479654022929218	Healthy-2
35	Clostridium_bolteae	0.24598585847372947	Healthy-2
36	Merdibacter_massiliensis	0.2341157917491523	Healthy-2
37	Clostridium_asparagiforme	0.2113242735655647	Healthy-2
38	Butyricicoccus_pullicaecorum	0.20513644568492823	Healthy-2
39	Blautia_hydrogenotrophica	0.16632354521528492	Healthy-2
