# Supplementary material for: Linking Inflammatory Bowel Disease Symptoms to Changes in the Gut Microbiome Structure and Function
Source: Front Microbiol. 2021 Jul 19;12:673632. doi: 10.3389/fmicb.2021.673632 (PMC8326577; doi:10.3389/fmicb.2021.673632)
Supplement: Supplementary file 1 [file Data_Sheet_1.zip › Data Sheet 3.CSV]

Species	DifferentialAbundance	SearchResults	Function	Keywords	Citations
Flavonifractor_plautii	Elevated in IBD	Associated with IBD	Degrades beneficial flavinoids	Inflammatory	(Gupta et al. 2019; Musumeci et al. 2020)⁠⁠
Faecalicatena_contorta	Elevated in IBD	Novel	Novel	Novel	Novel
Blautia_hydrogenotrophica	Elevated in IBD	Associated with IBD	Multi-drug resistance	Antibiotic resistance	Novel
Clostridium_bolteae	Elevated in IBD	Associated with IBD			(Rodríguez et al. 2020)
Clostridium_citroniae	Elevated in IBD	Novel	Novel	Novel	Novel
Lachnoclostridium_sp_YL32	Elevated in IBD	Associated with IBD			(Liang et al. 2019)
Oscillibacter_sp_PEA192	Elevated in IBD	Novel	Novel	Novel	Novel
Clostridium_symbiosum	Elevated in IBD	Associated with CRC and rectal bleeding	Transfers vanB genes to commensals	Antibiotic resistance, Mucin-related	(Xie et al. 2017; Launay et al. 2006)
Blautia_obeum	Elevated in IBD	Elevated in Healthy			(Theriot and Petri 2020)
Ruminococcus_gnavus	Elevated in IBD	Associated with IBD	Foments TNF-a from dendritic cells	Mucin-related, Inflammatory	(Hall et al. 2017; Beaud, Tailliez, and Aba-Mondoloni 2005; Henke et al. 2019; Chua et al. 2018; Imam et al. 2018; Hansen, Skov, and Justesen 2013; Crost et al. 2016)⁠
Blautia_hansenii	Elevated in IBD	Novel	Novel	Novel	Novel
Blautia_sp_N6H115	Elevated in IBD	Novel	Novel	Novel	Novel
Merdimonas_faecis	Elevated in IBD	Associated with obesity			(Schoch et al. 2012)⁠
Dorea_formicigenerans	Elevated in IBD	Associated with IBD			(Nomura et al. 2005)
Clostridium_asparagiforme	Elevated in IBD	Elevated in Healthy			(Lett, Costello, and Roberts-Thomson 2020)⁠
Intestinibacter_bartlettii	Elevated in IBD	Novel	Novel	Novel	Novel
Ruminococcus_torques	Elevated in IBD	Associated with CD	Associated with upper GI involvement		(Kwak et al. 2020)
Hungatella_hathewayi	Elevated in IBD	Associated with CD			(Rodríguez et al. 2020)
Butyricicoccus_pullicaecorum	Elevated in IBD	Elevated in Healthy			(Eeckhaut et al. 2013)
Agathobaculum_desmolans	Elevated in IBD	Novel	Novel	Novel	Novel
Dorea_longicatena	Elevated in IBD	Novel	Novel	Novel	Novel
Fournierella_massiliensis	Elevated in IBD	Novel	Novel	Novel	Novel
Eubacterium_hallii	Elevated in IBD	Novel	Novel	Novel	Novel
Fusicatenibacter_saccharivorans	Elevated in IBD	Novel	Novel	Novel	Novel
Erysipelotrichaceae_bacterium	Elevated in IBD	Novel	Novel	Novel	Novel
Holdemania_massiliensis	Elevated in IBD	Novel	Novel	Novel	Novel
Lachnoclostridium_phocaeense	Elevated in IBD	Novel	Novel	Novel	Novel
Negativibacillus_massiliensis	Elevated in IBD	Novel	Novel	Novel	Novel
Clostridium_scindens	Elevated in IBD	Novel	Modulates steroid signaling	Steroid signaling	(Morris, Winter, and Cato 1985; Ajouz et al., 2014; Payne, 2008; Perez & Britz, 2009)
Anaerostipes_hadrus	Elevated in IBD	Associated with IBD	Exacerbates inflammation in mice with colitis	Inflammatory	(Zhang et al. 2016)
Subdoligranulum_variabile	Elevated in IBD	Associated with IBS	Cytokine release in PI-IBS	Inflammatory	(Sundin et al. 2015)⁠
Faecalibacterium_prausnitzii	Elevated in IBD	Associated with Healthy	Anti-inflammatory		(Zhao et al. 2020; Zhou et al. 2018; Breyner et al. 2017; Björkqvist et al. 2019)
Mordavella_sp_MarseilleP3756	Elevated in IBD	Novel	Novel	Novel	Novel
