# Supplementary material for: Linking Inflammatory Bowel Disease Symptoms to Changes in the Gut Microbiome Structure and Function
Source: Front Microbiol. 2021 Jul 19;12:673632. doi: 10.3389/fmicb.2021.673632 (PMC8326577; doi:10.3389/fmicb.2021.673632)
Supplement: Supplementary file 1 [file Data_Sheet_1.zip › Data Sheet 4.CSV]

	Project	Participant ID	site_sub_coll	data_type	week_num	date_of_receipt	interval_days	visit_num	Research Project	IntervalName	IntervalSequence	ProjectSpecificID	site_name	Education Level	Occupation	Whole blood received at Broad:	Serum tube #1 received at CSMC:	Serum tubes #2-4 received at MGH:	FLora received at MGH:	RNA/DNA received at Broad:	ECP received at Washington U:	consent_age	diagnosis	Soft drinks, tea or coffee with sugar (corn syrup, maple syrup, cane sugar, etc)	Diet soft drinks, tea or coffee with sugar (Stevia, Equal, Splenda etc)	Fruit juice (orange, apple, cranberry, prune etc.)	Water	Alcohol (beer, brandy, spirits, hard liquor, wine, aperitif, etc.)	Yogurt or other foods containing active bacterial cultures (kefir, sauerkraut)	Dairy (milk, cream, ice cream, cheese, cream cheese)	Probiotic	Fruits (no juice) (Apples, raisins, bananas, oranges, strawberries, blueberries	Vegetables (salad, tomatoes, onions, greens, carrots, peppers, green beans, etc)	1) In the past 2 weeks, have you received any of the following medications	Beans (tofu, soy, soy burgers, lentils, Mexican beans, lima beans etc)	Whole grains (wheat, oats, brown rice, rye, quinoa, wheat bread, wheat pasta)	Starch (white rice, bread, pizza, potatoes, yams, cereals, pancakes, etc.)	Eggs	Processed meat (other red or white meat such as lunch meat, ham, salami, bologna	Red meat (beef, hamburger, pork, lamb)	White meat (chicken, turkey, etc.)	Shellfish (shrimp, lobster, scallops, etc.)	Fish (fish nuggets, breaded fish, fish cakes, salmon, tuna, etc.)	Sweets (pies, jam, chocolate, cake, cookies, etc.)	Antibiotics	Chemotherapy	Immunosuppressants (e.g. oral corticosteroids)	2) In the past 2 weeks, have you undergone a colonoscopy or other procedure	3) In the past 2 weeks, have you used an oral contrast
CSM5MCW6	G110147	C3008	C3008C5	metagenomics	8.0	2014-08-26	7.0	8	ibdmdb	Stool Collection #5	8	3008	Cedars-Sinai	Unknown/Not Reported	Paid	No	No	No	No	No	No	53.0	CD	No, I did not consume these products in the last 7 days	No, I did not consume these products in the last 7 days	Within the past 2 to 3 days	Yesterday, 1 to 2 times	Within the past 2 to 3 days	No, I did not consume these products in the last 7 days	Within the past 4 to 7 days	Yesterday, 1 to 2 times	Within the past 2 to 3 days	Yesterday, 1 to 2 times	Yes	No, I did not consume these products in the last 7 days	No, I did not consume these products in the last 7 days	Within the past 4 to 7 days	Yesterday, 1 to 2 times	Within the past 2 to 3 days	Within the past 4 to 7 days	Yesterday, 1 to 2 times	Yesterday, 1 to 2 times	Yesterday, 1 to 2 times	No, I did not consume these products in the last 7 days	Yes	No	No	No	No
CSM5MCWC	G110145	C3009	C3009C4	metagenomics	6.0	2014-08-19	14.0	7	ibdmdb	Stool Collection #4	7	3009	Cedars-Sinai	High school graduate or GED	Paid	No	No	No	No	No	No	56.0	CD	Yesterday, 1 to 2 times	No, I did not consume these products in the last 7 days	No, I did not consume these products in the last 7 days	Yesterday, 3 or more times	Yesterday, 1 to 2 times	No, I did not consume these products in the last 7 days	No, I did not consume these products in the last 7 days	Yesterday, 3 or more times	No, I did not consume these products in the last 7 days	No, I did not consume these products in the last 7 days	No	No, I did not consume these products in the last 7 days	No, I did not consume these products in the last 7 days	Yesterday, 3 or more times	Yesterday, 1 to 2 times	No, I did not consume these products in the last 7 days	Yesterday, 3 or more times	Within the past 2 to 3 days	No, I did not consume these products in the last 7 days	No, I did not consume these products in the last 7 days	Yesterday, 3 or more times	No	No	No	No	No
CSM5MCY4	G110159	C3005	C3005C7	metagenomics	12.0	2014-08-13	19.0	11	ibdmdb	Stool Collection #7	11	3005	Cedars-Sinai	Some college, no degree	Retired	No	No	No	No	No	No	76.0	UC	No, I did not consume these products in the last 7 days	Yesterday, 1 to 2 times	No, I did not consume these products in the last 7 days	Yesterday, 3 or more times	Yesterday, 1 to 2 times	No, I did not consume these products in the last 7 days	Yesterday, 1 to 2 times	No, I did not consume these products in the last 7 days	No, I did not consume these products in the last 7 days	Yesterday, 1 to 2 times	No	No, I did not consume these products in the last 7 days	No, I did not consume these products in the last 7 days	Yesterday, 1 to 2 times	No, I did not consume these products in the last 7 days	No, I did not consume these products in the last 7 days	No, I did not consume these products in the last 7 days	Yesterday, 1 to 2 times	No, I did not consume these products in the last 7 days	No, I did not consume these products in the last 7 days	Yesterday, 1 to 2 times	No	No	No	No	No
CSM67U9D	G110136	C3012	C3012C6	metagenomics	10.0	2014-11-04	14.0	9	ibdmdb	Stool Collection #6	9	3012	Cedars-Sinai	Master's degree	Paid	No	No	No	No	No	No	37.0	CD	No, I did not consume these products in the last 7 days	Within the past 4 to 7 days	No, I did not consume these products in the last 7 days	Yesterday, 3 or more times	Yesterday, 1 to 2 times	No, I did not consume these products in the last 7 days	Yesterday, 1 to 2 times	Yesterday, 1 to 2 times	Within the past 2 to 3 days	Yesterday, 1 to 2 times	Yes	Within the past 4 to 7 days	Within the past 2 to 3 days	Yesterday, 1 to 2 times	Within the past 2 to 3 days	Within the past 2 to 3 days	Within the past 4 to 7 days	Yesterday, 1 to 2 times	No, I did not consume these products in the last 7 days	Within the past 4 to 7 days	Yesterday, 1 to 2 times	No	No	Yes	No	No
CSM67U9H	G110152	C3013	C3013C2	metagenomics	2.0	2014-09-24	15.0	5	ibdmdb	Stool Collection #2	5	3013	Cedars-Sinai	Some college, no degree	Student	No	No	No	No	No	No	26.0	UC	Yesterday, 1 to 2 times	Within the past 2 to 3 days	Within the past 4 to 7 days	Yesterday, 3 or more times	No, I did not consume these products in the last 7 days	No, I did not consume these products in the last 7 days	Yesterday, 1 to 2 times	No, I did not consume these products in the last 7 days	Yesterday, 1 to 2 times	Yesterday, 1 to 2 times		Yesterday, 1 to 2 times	Yesterday, 1 to 2 times	Within the past 2 to 3 days	No, I did not consume these products in the last 7 days	No, I did not consume these products in the last 7 days	No, I did not consume these products in the last 7 days	No, I did not consume these products in the last 7 days	No, I did not consume these products in the last 7 days	No, I did not consume these products in the last 7 days	Within the past 2 to 3 days	No	No	No
CSM67U9J	G110049	C3001	C3001C14	metagenomics	26.0	2014-09-17	14.0	19	ibdmdb	Stool Collection #14	19	3001	Cedars-Sinai	Bachelor's degree	Paid	No	No	No	No	No	No	43.0	CD	Yesterday, 1 to 2 times	No, I did not consume these products in the last 7 days	Within the past 2 to 3 days	Yesterday, 3 or more times	No, I did not consume these products in the last 7 days	Within the past 2 to 3 days	Yesterday, 1 to 2 times	No, I did not consume these products in the last 7 days	Yesterday, 1 to 2 times	Yesterday, 1 to 2 times	No	Within the past 2 to 3 days	Within the past 2 to 3 days	Yesterday, 1 to 2 times	Within the past 4 to 7 days	No, I did not consume these products in the last 7 days	No, I did not consume these products in the last 7 days	No, I did not consume these products in the last 7 days	No, I did not consume these products in the last 7 days	Within the past 4 to 7 days	Within the past 2 to 3 days	No	No	No	No	No
CSM67UBR	G110036	C3002	C3002C18	metagenomics	34.0	2014-12-23	14.0	23	ibdmdb	Stool Collection #18	23	3002	Cedars-Sinai	Professional/Doctoral degree	Retired	No	No	No	No	No	No	76.0	CD	No, I did not consume these products in the last 7 days	No, I did not consume these products in the last 7 days	No, I did not consume these products in the last 7 days	Yesterday, 3 or more times	No, I did not consume these products in the last 7 days	No, I did not consume these products in the last 7 days	Yesterday, 3 or more times	No, I did not consume these products in the last 7 days	No, I did not consume these products in the last 7 days	No, I did not consume these products in the last 7 days	Yes	No, I did not consume these products in the last 7 days	No, I did not consume these products in the last 7 days	Yesterday, 3 or more times	Yesterday, 3 or more times	Yesterday, 1 to 2 times	No, I did not consume these products in the last 7 days	Within the past 2 to 3 days	No, I did not consume these products in the last 7 days	No, I did not consume these products in the last 7 days	Within the past 2 to 3 days	No	Yes	No	Yes	No
CSM67UC6	G110177	C3003	C3003C17	metagenomics	34.0	2015-01-06	19.0	22	ibdmdb	Stool Collection #17	22	3003	Cedars-Sinai	Master's degree	Paid	No	No	No	No	No	No	43.0	UC	Within the past 2 to 3 days	Yesterday, 1 to 2 times	Within the past 2 to 3 days	Yesterday, 3 or more times	Yesterday, 1 to 2 times	Yesterday, 1 to 2 times	Yesterday, 1 to 2 times	No, I did not consume these products in the last 7 days	Yesterday, 1 to 2 times	Yesterday, 3 or more times	Yes	Within the past 2 to 3 days	Within the past 4 to 7 days	Yesterday, 1 to 2 times	Within the past 2 to 3 days	Yesterday, 1 to 2 times	Within the past 4 to 7 days	Yesterday, 1 to 2 times	No, I did not consume these products in the last 7 days	No, I did not consume these products in the last 7 days	Yesterday, 1 to 2 times	No	No	Yes	No	No
CSM67UDF	G110134	C3004	C3004C13	metagenomics	24.0	2014-10-29	14.0	18	ibdmdb	Stool Collection #13	18	3004	Cedars-Sinai	Bachelor's degree	Paid	No	No	No	No	No	No	47.0	UC	Yesterday, 3 or more times	No, I did not consume these products in the last 7 days	Within the past 2 to 3 days	Yesterday, 1 to 2 times	Within the past 2 to 3 days	Within the past 4 to 7 days	Yesterday, 3 or more times	No, I did not consume these products in the last 7 days	Within the past 4 to 7 days	Yesterday, 1 to 2 times	No	No, I did not consume these products in the last 7 days	No, I did not consume these products in the last 7 days	Yesterday, 3 or more times	Within the past 2 to 3 days	Within the past 2 to 3 days	Within the past 2 to 3 days	Yesterday, 1 to 2 times	Within the past 2 to 3 days	Within the past 4 to 7 days	Yesterday, 1 to 2 times	No	No	No	No	No
CSM67UDJ	G110141	C3004	C3004C14	metagenomics	26.0	2014-11-12	14.0	19	ibdmdb	Stool Collection #14	19	3004	Cedars-Sinai	Bachelor's degree	Paid	No	No	No	No	No	No	47.0	UC	Yesterday, 3 or more times	No, I did not consume these products in the last 7 days	Yesterday, 1 to 2 times	Yesterday, 3 or more times	Yesterday, 1 to 2 times	Within the past 4 to 7 days	Yesterday, 1 to 2 times	No, I did not consume these products in the last 7 days	Within the past 2 to 3 days	Within the past 2 to 3 days	No	Within the past 2 to 3 days	Within the past 4 to 7 days	Yesterday, 1 to 2 times	Yesterday, 1 to 2 times	Within the past 4 to 7 days	Within the past 2 to 3 days	Within the past 2 to 3 days	Within the past 4 to 7 days	Within the past 4 to 7 days	Yesterday, 1 to 2 times	No	No	No	No	No
CSM67UDY	G110176	C3004	C3004C18	metagenomics	34.0	2015-01-06	28.0	23	ibdmdb	Stool Collection #18	23	3004	Cedars-Sinai	Bachelor's degree	Paid	No	No	No	No	No	No	47.0	UC	Yesterday, 3 or more times	No, I did not consume these products in the last 7 days	Yesterday, 1 to 2 times	Yesterday, 1 to 2 times	Within the past 4 to 7 days	No, I did not consume these products in the last 7 days	Yesterday, 1 to 2 times	No, I did not consume these products in the last 7 days	Within the past 4 to 7 days	Yesterday, 1 to 2 times	No	Within the past 2 to 3 days	Within the past 4 to 7 days	Within the past 2 to 3 days	Yesterday, 1 to 2 times	Within the past 4 to 7 days	Within the past 4 to 7 days	Within the past 2 to 3 days	Within the past 4 to 7 days	Within the past 4 to 7 days	Within the past 4 to 7 days	No	No	No	No	No
CSM67UFV	G110047	C3006	C3006C13	metagenomics	23.0	2014-11-12	15.0	18	ibdmdb	Stool Collection #13	18	3006	Cedars-Sinai	Professional/Doctoral degree	Paid	No	No	No	No	No	No	32.0	UC	No, I did not consume these products in the last 7 days	No, I did not consume these products in the last 7 days	Within the past 2 to 3 days	Yesterday, 3 or more times	Yesterday, 1 to 2 times	Yesterday, 1 to 2 times	Within the past 4 to 7 days	Yesterday, 1 to 2 times	Yesterday, 1 to 2 times	Yesterday, 1 to 2 times	No	Yesterday, 1 to 2 times	No, I did not consume these products in the last 7 days	No, I did not consume these products in the last 7 days	Within the past 4 to 7 days	Within the past 2 to 3 days	Within the past 2 to 3 days	Within the past 2 to 3 days	Within the past 4 to 7 days	Within the past 2 to 3 days	Within the past 2 to 3 days	No	No	No	No	No
CSM67UG8	G110052	C3006	C3006C18	metagenomics	33.0	2015-01-20	13.0	23	ibdmdb	Stool Collection #18	23	3006	Cedars-Sinai	Professional/Doctoral degree	Paid	No	No	No	No	No	No	32.0	UC	No, I did not consume these products in the last 7 days	No, I did not consume these products in the last 7 days	Yesterday, 1 to 2 times	Yesterday, 3 or more times	Yesterday, 1 to 2 times	Yesterday, 1 to 2 times	Within the past 4 to 7 days	Yesterday, 1 to 2 times	Yesterday, 1 to 2 times	Yesterday, 1 to 2 times	No	Within the past 4 to 7 days	No, I did not consume these products in the last 7 days	Yesterday, 1 to 2 times	Within the past 2 to 3 days	Yesterday, 1 to 2 times	Within the past 4 to 7 days	Yesterday, 1 to 2 times	Within the past 4 to 7 days	Yesterday, 1 to 2 times	No, I did not consume these products in the last 7 days	No	No	No	No	No
CSM67UGC	G110046	C3001	C3001C18	metagenomics	34.0	2014-11-12	15.0	23	ibdmdb	Stool Collection #18	23	3001	Cedars-Sinai	Bachelor's degree	Paid	No	No	No	No	No	No	43.0	CD	Yesterday, 1 to 2 times	No, I did not consume these products in the last 7 days	Within the past 2 to 3 days	Yesterday, 3 or more times	Within the past 2 to 3 days	Within the past 2 to 3 days	Yesterday, 1 to 2 times	No, I did not consume these products in the last 7 days	Yesterday, 1 to 2 times	Yesterday, 3 or more times	Yes	Yesterday, 1 to 2 times	Within the past 2 to 3 days	Yesterday, 1 to 2 times	Within the past 2 to 3 days	No, I did not consume these products in the last 7 days	No, I did not consume these products in the last 7 days	No, I did not consume these products in the last 7 days	No, I did not consume these products in the last 7 days	Within the past 4 to 7 days	Within the past 2 to 3 days	No	No	Yes	No	No
CSM79HGF	G110154	C3013	C3013C8	metagenomics	14.0	2014-12-17	14.0	12	ibdmdb	Stool Collection #8	12	3013	Cedars-Sinai	Some college, no degree	Student	No	No	No	No	No	No	26.0	UC	Yesterday, 1 to 2 times	Yesterday, 1 to 2 times	Within the past 4 to 7 days	Yesterday, 1 to 2 times	Yesterday, 1 to 2 times	No, I did not consume these products in the last 7 days	Yesterday, 1 to 2 times	No, I did not consume these products in the last 7 days	Within the past 2 to 3 days	Yesterday, 1 to 2 times	Yes	Within the past 2 to 3 days	Yesterday, 1 to 2 times	Within the past 4 to 7 days	No, I did not consume these products in the last 7 days	No, I did not consume these products in the last 7 days	No, I did not consume these products in the last 7 days	No, I did not consume these products in the last 7 days	No, I did not consume these products in the last 7 days	No, I did not consume these products in the last 7 days	Yesterday, 1 to 2 times	No	No	Yes	No	No
CSM79HH4	G116704	C3023	C3023C3	metagenomics	4.0	2014-12-23	14.0	6	ibdmdb	Stool Collection #3	6	3023	Cedars-Sinai	Unknown/Not Reported	Unknown/Not Reported	No	No	No	No	No	No	60.0	CD	No, I did not consume these products in the last 7 days	Within the past 4 to 7 days	Within the past 4 to 7 days	Yesterday, 3 or more times	Yesterday, 1 to 2 times	Yesterday, 1 to 2 times	Yesterday, 1 to 2 times	Yesterday, 1 to 2 times	Yesterday, 3 or more times	Yesterday, 1 to 2 times	No	Within the past 2 to 3 days	No, I did not consume these products in the last 7 days	Yesterday, 1 to 2 times	Yesterday, 1 to 2 times	Yesterday, 1 to 2 times	Yesterday, 1 to 2 times	Yesterday, 1 to 2 times	Yesterday, 1 to 2 times	No, I did not consume these products in the last 7 days	Yesterday, 1 to 2 times	No	No	No	No	No
CSM79HHU	G116706	C3021	C3021C5	metagenomics	7.0	2015-01-28	13.0	8	ibdmdb	Stool Collection #5	8	3021	Cedars-Sinai	Unknown/Not Reported	Unknown/Not Reported	No	No	No	No	No	No	38.0	CD	Within the past 2 to 3 days	No, I did not consume these products in the last 7 days	Yesterday, 1 to 2 times	Yesterday, 3 or more times	Yesterday, 1 to 2 times	Yesterday, 1 to 2 times	Yesterday, 1 to 2 times	Within the past 4 to 7 days	Yesterday, 1 to 2 times	Yesterday, 1 to 2 times	Yes	Within the past 2 to 3 days	Yesterday, 1 to 2 times	Yesterday, 1 to 2 times	Within the past 2 to 3 days	Within the past 4 to 7 days	Within the past 4 to 7 days	Within the past 2 to 3 days	Yesterday, 1 to 2 times	Yesterday, 1 to 2 times	Yesterday, 1 to 2 times	No	No	Yes	No	No
CSM79HIH	G110649	C3015	C3015C9	metagenomics	16.0	2015-01-20	14.0	13	ibdmdb	Stool Collection #9	13	3015	Cedars-Sinai	Unknown/Not Reported	Unknown/Not Reported	No	No	No	No	No	No	50.0	UC	No, I did not consume these products in the last 7 days	Yesterday, 3 or more times	No, I did not consume these products in the last 7 days	Yesterday, 3 or more times	Yesterday, 1 to 2 times	No, I did not consume these products in the last 7 days	Within the past 2 to 3 days	No, I did not consume these products in the last 7 days	No, I did not consume these products in the last 7 days	Yesterday, 3 or more times	No	No, I did not consume these products in the last 7 days	No, I did not consume these products in the last 7 days	Yesterday, 1 to 2 times	No, I did not consume these products in the last 7 days	No, I did not consume these products in the last 7 days	No, I did not consume these products in the last 7 days	Within the past 2 to 3 days	Within the past 2 to 3 days	No, I did not consume these products in the last 7 days	No, I did not consume these products in the last 7 days	No	No	No	No	No
CSM79HK9	G110053	C3010	C3010C12	metagenomics	23.0	2015-01-13	28.0	16	ibdmdb	Stool Collection #12	16	3010	Cedars-Sinai	Master's degree	Paid	No	No	No	No	No	No	51.0	CD	Yesterday, 1 to 2 times	Yesterday, 1 to 2 times	No, I did not consume these products in the last 7 days	Yesterday, 1 to 2 times	Yesterday, 1 to 2 times	Within the past 2 to 3 days	No, I did not consume these products in the last 7 days	Yesterday, 1 to 2 times	Within the past 2 to 3 days	Yesterday, 1 to 2 times	No	Within the past 4 to 7 days	Within the past 2 to 3 days	No, I did not consume these products in the last 7 days	Within the past 2 to 3 days	Within the past 2 to 3 days	No, I did not consume these products in the last 7 days	Yesterday, 1 to 2 times	No, I did not consume these products in the last 7 days	Within the past 4 to 7 days	Yesterday, 1 to 2 times	No	No	No	No	No
CSM79HL6	G110567	C3028	C3028C6	metagenomics	11.0	2015-03-25	19.0	9	ibdmdb	Stool Collection #6	9	3028	Cedars-Sinai	Unknown/Not Reported	Paid	No	No	No	No	No	No	33.0	CD	Within the past 2 to 3 days	No, I did not consume these products in the last 7 days	Within the past 4 to 7 days	Yesterday, 3 or more times	Within the past 2 to 3 days	Yesterday, 1 to 2 times	Yesterday, 1 to 2 times	No, I did not consume these products in the last 7 days	Yesterday, 1 to 2 times	Yesterday, 1 to 2 times	Yes	Within the past 4 to 7 days	Yesterday, 1 to 2 times	Within the past 2 to 3 days	Within the past 2 to 3 days	Yesterday, 1 to 2 times	Within the past 4 to 7 days	Within the past 2 to 3 days	No, I did not consume these products in the last 7 days	Within the past 2 to 3 days	Yesterday, 1 to 2 times	No	No	Yes	No	No
CSM79HM7	G110027	C3011	C3011C19	metagenomics	32.0	2015-04-10	8.0	25	ibdmdb	Stool Collection #19	25	3011	Cedars-Sinai	Professional/Doctoral degree	Paid	No	No	No	No	No	No	37.0	UC	No, I did not consume these products in the last 7 days	No, I did not consume these products in the last 7 days	No, I did not consume these products in the last 7 days	Yesterday, 3 or more times	Within the past 4 to 7 days	No, I did not consume these products in the last 7 days	No, I did not consume these products in the last 7 days	No, I did not consume these products in the last 7 days	Yesterday, 3 or more times	Within the past 4 to 7 days	No	No, I did not consume these products in the last 7 days	No, I did not consume these products in the last 7 days	Yesterday, 1 to 2 times	Yesterday, 1 to 2 times	No, I did not consume these products in the last 7 days	No, I did not consume these products in the last 7 days	No, I did not consume these products in the last 7 days	No, I did not consume these products in the last 7 days	Within the past 4 to 7 days	No, I did not consume these products in the last 7 days	No	No	No	No	No
CSM79HMP	G110024	C3006	C3006C20	metagenomics	37.0	2015-02-18	15.0	26	ibdmdb	Stool Collection #20	26	3006	Cedars-Sinai	Professional/Doctoral degree	Paid	No	No	No	No	No	No	32.0	UC	No, I did not consume these products in the last 7 days	No, I did not consume these products in the last 7 days	Within the past 4 to 7 days	Yesterday, 3 or more times	Within the past 2 to 3 days	Yesterday, 1 to 2 times	Within the past 2 to 3 days	Yesterday, 1 to 2 times	Yesterday, 3 or more times	Yesterday, 3 or more times	No	Yesterday, 1 to 2 times	Within the past 2 to 3 days	No, I did not consume these products in the last 7 days	Yesterday, 1 to 2 times	No, I did not consume these products in the last 7 days	Within the past 2 to 3 days	Yesterday, 1 to 2 times	Within the past 2 to 3 days	Yesterday, 1 to 2 times	No, I did not consume these products in the last 7 days	No	No	No	No	No
CSM79HNE	G110574	C3029	C3029C2	metagenomics	1.0	2015-02-11	13.0	5	ibdmdb	Stool Collection #2	5	3029	Cedars-Sinai	Unknown/Not Reported	Paid	No	No	No	No	No	No	32.0	UC	No, I did not consume these products in the last 7 days	Yesterday, 3 or more times	Within the past 2 to 3 days	Yesterday, 3 or more times	No, I did not consume these products in the last 7 days	No, I did not consume these products in the last 7 days	Yesterday, 1 to 2 times	No, I did not consume these products in the last 7 days	Within the past 4 to 7 days	Yesterday, 1 to 2 times	Yes	Within the past 4 to 7 days	Yesterday, 1 to 2 times	Yesterday, 1 to 2 times	No, I did not consume these products in the last 7 days	Yesterday, 1 to 2 times	Within the past 2 to 3 days	Within the past 4 to 7 days	No, I did not consume these products in the last 7 days	No, I did not consume these products in the last 7 days	Within the past 2 to 3 days	No	No	Yes	No	No
CSM79HNK	G110592	C3029	C3029C5	metagenomics	7.0	2015-03-24	14.0	8	ibdmdb	Stool Collection #5	8	3029	Cedars-Sinai	Unknown/Not Reported	Paid	No	No	No	No	No	No	32.0	UC	No, I did not consume these products in the last 7 days	Yesterday, 3 or more times	No, I did not consume these products in the last 7 days	Yesterday, 3 or more times	No, I did not consume these products in the last 7 days	No, I did not consume these products in the last 7 days	Yesterday, 1 to 2 times	No, I did not consume these products in the last 7 days	Yesterday, 3 or more times	Yesterday, 3 or more times	No	No, I did not consume these products in the last 7 days	Yesterday, 1 to 2 times	Yesterday, 1 to 2 times	No, I did not consume these products in the last 7 days	No, I did not consume these products in the last 7 days	Yesterday, 1 to 2 times	Yesterday, 1 to 2 times	No, I did not consume these products in the last 7 days	No, I did not consume these products in the last 7 days	Within the past 2 to 3 days	No	No	No	No	No
CSM79HOH	G110013	C3010	C3010C18	metagenomics	33.0	2015-03-24	14.0	23	ibdmdb	Stool Collection #18	23	3010	Cedars-Sinai	Master's degree	Paid	No	No	No	No	No	No	51.0	CD	Within the past 4 to 7 days	Yesterday, 1 to 2 times	Yesterday, 1 to 2 times	Yesterday, 1 to 2 times	Within the past 2 to 3 days	Yesterday, 1 to 2 times	Within the past 2 to 3 days	Within the past 2 to 3 days	Yesterday, 1 to 2 times	Yesterday, 1 to 2 times	No	No, I did not consume these products in the last 7 days	Yesterday, 1 to 2 times	Within the past 2 to 3 days	Yesterday, 1 to 2 times	Within the past 4 to 7 days	No, I did not consume these products in the last 7 days	Within the past 2 to 3 days	Within the past 4 to 7 days	No, I did not consume these products in the last 7 days	Within the past 2 to 3 days	No	No	No	No	No
CSM79HOL	G110096	C3012	C3012C14	metagenomics	26.0	2015-02-24	13.0	19	ibdmdb	Stool Collection #14	19	3012	Cedars-Sinai	Master's degree	Paid	No	No	No	No	No	No	37.0	CD	Within the past 4 to 7 days	No, I did not consume these products in the last 7 days	No, I did not consume these products in the last 7 days	Within the past 4 to 7 days	Yesterday, 1 to 2 times	No, I did not consume these products in the last 7 days	Yesterday, 1 to 2 times	No, I did not consume these products in the last 7 days	Yesterday, 1 to 2 times	Yesterday, 1 to 2 times	No	Within the past 2 to 3 days	Within the past 2 to 3 days	Yesterday, 1 to 2 times	Yesterday, 1 to 2 times	Yesterday, 1 to 2 times	Yesterday, 1 to 2 times	Within the past 2 to 3 days	No, I did not consume these products in the last 7 days	No, I did not consume these products in the last 7 days	Yesterday, 1 to 2 times	No	No	No	No	No
CSM79HOT	G110026	C3012	C3012C18	metagenomics	34.0	2015-04-21	14.0	23	ibdmdb	Stool Collection #18	23	3012	Cedars-Sinai	Master's degree	Paid	No	No	No	No	No	No	37.0	CD	Within the past 4 to 7 days	No, I did not consume these products in the last 7 days	No, I did not consume these products in the last 7 days	Yesterday, 3 or more times	Yesterday, 1 to 2 times	No, I did not consume these products in the last 7 days	Yesterday, 1 to 2 times	No, I did not consume these products in the last 7 days	Yesterday, 1 to 2 times	Yesterday, 1 to 2 times	No	Yesterday, 1 to 2 times	Within the past 2 to 3 days	Within the past 2 to 3 days	Yesterday, 1 to 2 times	Yesterday, 1 to 2 times	Within the past 4 to 7 days	Yesterday, 1 to 2 times	No, I did not consume these products in the last 7 days	No, I did not consume these products in the last 7 days	Yesterday, 1 to 2 times	No	No	No	No	No
CSM79HP4	C3022C11_MBX	C3022	C3022C11	metabolomics	21.0	2015-04-21	20.0	15	ibdmdb	Stool Collection #11	15	3022	Cedars-Sinai	Unknown/Not Reported	Unknown/Not Reported	No	No	No	No	No	No	69.0	nonIBD	No, I did not consume these products in the last 7 days	No, I did not consume these products in the last 7 days	Yesterday, 1 to 2 times	Yesterday, 3 or more times	Yesterday, 1 to 2 times	No, I did not consume these products in the last 7 days	Yesterday, 1 to 2 times	No, I did not consume these products in the last 7 days	Yesterday, 1 to 2 times	Yesterday, 1 to 2 times	No	Yesterday, 1 to 2 times	Yesterday, 1 to 2 times	No, I did not consume these products in the last 7 days	Yesterday, 1 to 2 times	No, I did not consume these products in the last 7 days	Within the past 4 to 7 days	Within the past 2 to 3 days	No, I did not consume these products in the last 7 days	Within the past 2 to 3 days	No, I did not consume these products in the last 7 days	No	No	No	No	No
CSM79HQB	G110007	C3008	C3008C20	metagenomics	38.0	2015-03-25	14.0	26	ibdmdb	Stool Collection #20	26	3008	Cedars-Sinai	Unknown/Not Reported	Paid	No	No	No	No	No	No	53.0	CD	No, I did not consume these products in the last 7 days	No, I did not consume these products in the last 7 days	Within the past 2 to 3 days	Yesterday, 3 or more times	Within the past 2 to 3 days	No, I did not consume these products in the last 7 days	Yesterday, 1 to 2 times	No, I did not consume these products in the last 7 days	Within the past 2 to 3 days	Yesterday, 3 or more times	Yes	No, I did not consume these products in the last 7 days	Within the past 2 to 3 days	Within the past 4 to 7 days	No, I did not consume these products in the last 7 days	Within the past 4 to 7 days	Within the past 4 to 7 days	Within the past 4 to 7 days	Yesterday, 1 to 2 times	No, I did not consume these products in the last 7 days	No, I did not consume these products in the last 7 days	Yes	No	No	No	No
CSM79HQX	G110593	C3027	C3027C8	metagenomics	13.0	2015-03-24	14.0	12	ibdmdb	Stool Collection #8	12	3027	Cedars-Sinai		Paid	No	No	No	No	No	No	36.0	CD	Within the past 2 to 3 days	No, I did not consume these products in the last 7 days	Within the past 4 to 7 days	Yesterday, 3 or more times	No, I did not consume these products in the last 7 days	Within the past 2 to 3 days	Within the past 2 to 3 days	No, I did not consume these products in the last 7 days	Yesterday, 3 or more times	Yesterday, 1 to 2 times	Yes	Within the past 2 to 3 days	Yesterday, 1 to 2 times	Within the past 2 to 3 days	Within the past 2 to 3 days	No, I did not consume these products in the last 7 days	Within the past 2 to 3 days	Yesterday, 1 to 2 times	No, I did not consume these products in the last 7 days	Within the past 2 to 3 days	Yesterday, 1 to 2 times	No	No	Yes	No	No
CSM79HQZ	G110594	C3027	C3027C9	metagenomics	16.0	2015-04-08	15.0	13	ibdmdb	Stool Collection #9	13	3027	Cedars-Sinai		Paid	No	No	No	No	No	No	36.0	CD	Within the past 2 to 3 days	No, I did not consume these products in the last 7 days	Within the past 4 to 7 days	Yesterday, 3 or more times	Within the past 2 to 3 days	Within the past 4 to 7 days	Within the past 2 to 3 days	No, I did not consume these products in the last 7 days	Yesterday, 1 to 2 times	Within the past 2 to 3 days	Yes	Within the past 4 to 7 days	Within the past 2 to 3 days	Within the past 4 to 7 days	Yesterday, 1 to 2 times	Within the past 4 to 7 days	Within the past 2 to 3 days	Within the past 2 to 3 days	No, I did not consume these products in the last 7 days	Within the past 4 to 7 days	Yesterday, 1 to 2 times	No	No	Yes	No	No
CSM7KOJQ	G110589	C3015	C3015C13	metagenomics	24.0	2015-03-17	14.0	18	ibdmdb	Stool Collection #13	18	3015	Cedars-Sinai	Unknown/Not Reported	Unknown/Not Reported	No	No	No	No	No	No	50.0	UC	No, I did not consume these products in the last 7 days	Yesterday, 3 or more times	No, I did not consume these products in the last 7 days	Yesterday, 3 or more times	Within the past 2 to 3 days	No, I did not consume these products in the last 7 days	Within the past 4 to 7 days	No, I did not consume these products in the last 7 days	No, I did not consume these products in the last 7 days	Yesterday, 3 or more times	No	No, I did not consume these products in the last 7 days	Yesterday, 1 to 2 times	Yesterday, 1 to 2 times	No, I did not consume these products in the last 7 days	No, I did not consume these products in the last 7 days	No, I did not consume these products in the last 7 days	Within the past 4 to 7 days	Within the past 4 to 7 days	Yesterday, 1 to 2 times	Yesterday, 1 to 2 times	No	No	No	No	No
CSM7KOJU	G116740	C3015	C3015C15	metagenomics	28.0	2015-04-14	14.0	20	ibdmdb	Stool Collection #15	20	3015	Cedars-Sinai	Unknown/Not Reported	Unknown/Not Reported	No	No	No	No	No	No	50.0	UC	No, I did not consume these products in the last 7 days	Yesterday, 3 or more times	No, I did not consume these products in the last 7 days	Yesterday, 3 or more times	Yesterday, 1 to 2 times	No, I did not consume these products in the last 7 days	No, I did not consume these products in the last 7 days	No, I did not consume these products in the last 7 days	No, I did not consume these products in the last 7 days	Yesterday, 3 or more times	No	No, I did not consume these products in the last 7 days	Yesterday, 3 or more times	Yesterday, 1 to 2 times	No, I did not consume these products in the last 7 days	No, I did not consume these products in the last 7 days	No, I did not consume these products in the last 7 days	Within the past 4 to 7 days	Yesterday, 1 to 2 times	Within the past 2 to 3 days	Yesterday, 1 to 2 times	No	No	No	No	No
CSM7KOKZ	C3028C11_MBX	C3028	C3028C11	metabolomics	21.0	2015-06-05	17.0	15	ibdmdb	Stool Collection #11	15	3028	Cedars-Sinai	Unknown/Not Reported	Paid	No	No	No	No	No	No	33.0	CD	Yesterday, 1 to 2 times	No, I did not consume these products in the last 7 days	Within the past 4 to 7 days	Yesterday, 3 or more times	Yesterday, 1 to 2 times	Yesterday, 1 to 2 times	Yesterday, 1 to 2 times	No, I did not consume these products in the last 7 days	Yesterday, 1 to 2 times	Within the past 2 to 3 days	Yes	Within the past 2 to 3 days	Within the past 2 to 3 days	Yesterday, 1 to 2 times	Within the past 2 to 3 days	Within the past 2 to 3 days	Within the past 2 to 3 days	Within the past 2 to 3 days	Within the past 2 to 3 days	Yesterday, 3 or more times	Yesterday, 1 to 2 times	No	No	Yes	No	No
CSM7KOL4	G110110	C3010	C3010C19	metagenomics	35.0	2015-04-07	14.0	25	ibdmdb	Stool Collection #19	25	3010	Cedars-Sinai	Master's degree	Paid	No	No	No	No	No	No	51.0	CD	No, I did not consume these products in the last 7 days	Within the past 2 to 3 days	Yesterday, 3 or more times	Yesterday, 1 to 2 times	Yesterday, 3 or more times	Yesterday, 1 to 2 times	Yesterday, 1 to 2 times	Within the past 2 to 3 days	Yesterday, 3 or more times	Yesterday, 3 or more times	No	No, I did not consume these products in the last 7 days	Yesterday, 1 to 2 times	Yesterday, 1 to 2 times	Yesterday, 1 to 2 times	No, I did not consume these products in the last 7 days	Yesterday, 1 to 2 times	Within the past 2 to 3 days	Yesterday, 1 to 2 times	Yesterday, 1 to 2 times	Yesterday, 1 to 2 times	No	No	No	No	No
CSM7KOMB	C3030C9_MBX	C3030	C3030C9	metabolomics	16.0	2015-05-22	17.0	13	ibdmdb	Stool Collection #9	13	3030	Cedars-Sinai	Unknown/Not Reported	Paid	No	No	No	No	No	No	44.0	CD	Yesterday, 1 to 2 times	No, I did not consume these products in the last 7 days	Within the past 4 to 7 days	Yesterday, 3 or more times	Within the past 4 to 7 days	No, I did not consume these products in the last 7 days	Yesterday, 1 to 2 times	No, I did not consume these products in the last 7 days	Yesterday, 3 or more times	Yesterday, 1 to 2 times	Yes	Within the past 2 to 3 days	No, I did not consume these products in the last 7 days	Yesterday, 3 or more times	Within the past 2 to 3 days	Within the past 4 to 7 days	Within the past 4 to 7 days	Yesterday, 1 to 2 times	Within the past 2 to 3 days	Within the past 2 to 3 days	Yesterday, 1 to 2 times	No	No	Yes	No	No
CSM7KOMX	G110605	C3012	C3012C19	metagenomics	36.0	2015-05-07	16.0	25	ibdmdb	Stool Collection #19	25	3012	Cedars-Sinai	Master's degree	Paid	No	No	No	No	No	No	37.0	CD	No, I did not consume these products in the last 7 days	Within the past 4 to 7 days	No, I did not consume these products in the last 7 days	Yesterday, 3 or more times	Yesterday, 1 to 2 times	Yesterday, 1 to 2 times	Yesterday, 1 to 2 times	No, I did not consume these products in the last 7 days	Yesterday, 1 to 2 times	Yesterday, 1 to 2 times	No	Yesterday, 1 to 2 times	Yesterday, 1 to 2 times	Yesterday, 1 to 2 times	No, I did not consume these products in the last 7 days	Yesterday, 1 to 2 times	Yesterday, 1 to 2 times	Within the past 4 to 7 days	No, I did not consume these products in the last 7 days	No, I did not consume these products in the last 7 days	Yesterday, 1 to 2 times	No	No	No	No	No
CSM7KOMZ	G110614	C3012	C3012C20	metagenomics	38.0	2015-05-19	12.0	26	ibdmdb	Stool Collection #20	26	3012	Cedars-Sinai	Master's degree	Paid	No	No	No	No	No	No	37.0	CD	No, I did not consume these products in the last 7 days	No, I did not consume these products in the last 7 days	No, I did not consume these products in the last 7 days	Yesterday, 3 or more times	Within the past 4 to 7 days	Within the past 2 to 3 days	Within the past 4 to 7 days	No, I did not consume these products in the last 7 days	Yesterday, 1 to 2 times	Within the past 2 to 3 days	No	Yesterday, 1 to 2 times	Yesterday, 1 to 2 times	Yesterday, 1 to 2 times	No, I did not consume these products in the last 7 days	Within the past 4 to 7 days	Within the past 4 to 7 days	Yesterday, 1 to 2 times	No, I did not consume these products in the last 7 days	Within the past 4 to 7 days	Yesterday, 1 to 2 times	No	No	No	No	No
CSM7KOOD	G116689	C3031	C3031C11	metagenomics	24.0	2015-08-13	34.0	15	ibdmdb	Stool Collection #11	15	3031	Cedars-Sinai	Unknown/Not Reported	Paid	No	No	No	No	No	No		CD	Within the past 2 to 3 days	Yesterday, 3 or more times	Yesterday, 1 to 2 times	Yesterday, 3 or more times	No, I did not consume these products in the last 7 days	Yesterday, 1 to 2 times	Yesterday, 1 to 2 times	No, I did not consume these products in the last 7 days	Yesterday, 1 to 2 times	Yesterday, 1 to 2 times	Yes	Within the past 4 to 7 days	Yesterday, 1 to 2 times	Within the past 4 to 7 days	Within the past 2 to 3 days	Within the past 2 to 3 days	No, I did not consume these products in the last 7 days	Within the past 4 to 7 days	No, I did not consume these products in the last 7 days	No, I did not consume these products in the last 7 days	No, I did not consume these products in the last 7 days	No	No	Yes	No	No
CSM7KOP6	G110615	C3032	C3032C2	metagenomics	2.0	2015-06-03	14.0	5	ibdmdb	Stool Collection #2	5	3032	Cedars-Sinai	Unknown/Not Reported	Paid	No	No	No	No	No	No	42.0	UC	Within the past 4 to 7 days	No, I did not consume these products in the last 7 days	No, I did not consume these products in the last 7 days	Yesterday, 3 or more times	No, I did not consume these products in the last 7 days	Yesterday, 1 to 2 times	Within the past 4 to 7 days	No, I did not consume these products in the last 7 days	No, I did not consume these products in the last 7 days	Yesterday, 3 or more times	No	Within the past 4 to 7 days	Within the past 4 to 7 days	Within the past 4 to 7 days	No, I did not consume these products in the last 7 days	No, I did not consume these products in the last 7 days	No, I did not consume these products in the last 7 days	Yesterday, 3 or more times	No, I did not consume these products in the last 7 days	No, I did not consume these products in the last 7 days	Within the past 2 to 3 days	No	No	No	No	No
CSM7KOPW	G116753	C3016	C3016C21	metagenomics	40.0	2015-07-08	15.0	27	ibdmdb	Stool Collection #21	27	3016	Cedars-Sinai	Bachelor's degree	Paid	No	No	No	No	No	No	32.0	CD	Within the past 4 to 7 days	No, I did not consume these products in the last 7 days	Yesterday, 3 or more times	Yesterday, 3 or more times	No, I did not consume these products in the last 7 days	Within the past 2 to 3 days	Yesterday, 1 to 2 times	Within the past 2 to 3 days	Within the past 2 to 3 days	Yesterday, 1 to 2 times	Yes	Within the past 4 to 7 days	Yesterday, 1 to 2 times	Yesterday, 3 or more times	Yesterday, 1 to 2 times	No, I did not consume these products in the last 7 days	No, I did not consume these products in the last 7 days	Yesterday, 1 to 2 times	No, I did not consume these products in the last 7 days	Within the past 4 to 7 days	Yesterday, 1 to 2 times	Yes	No	Yes	No	No
CSM7KOQX	G110600	C3017	C3017C19	metagenomics	37.0	2015-06-17	20.0	25	ibdmdb	Stool Collection #19	25	3017	Cedars-Sinai	Unknown/Not Reported	Unknown/Not Reported	No	No	No	No	No	No	45.0	CD	Within the past 2 to 3 days	No, I did not consume these products in the last 7 days	No, I did not consume these products in the last 7 days	Yesterday, 3 or more times	Yesterday, 1 to 2 times	No, I did not consume these products in the last 7 days	Within the past 2 to 3 days	Yesterday, 1 to 2 times	Yesterday, 1 to 2 times	Yesterday, 1 to 2 times	Yes	Yesterday, 1 to 2 times	Yesterday, 1 to 2 times	Yesterday, 1 to 2 times	No, I did not consume these products in the last 7 days	Within the past 2 to 3 days	Yesterday, 1 to 2 times	Yesterday, 1 to 2 times	Within the past 2 to 3 days	Yesterday, 1 to 2 times	Yesterday, 1 to 2 times	Yes	No	No	No	No
CSM7KORC	G116754	C3028	C3028C13	metagenomics	25.0	2015-07-07	7.0	18	ibdmdb	Stool Collection #13	18	3028	Cedars-Sinai	Unknown/Not Reported	Paid	No	No	No	No	No	No	33.0	CD	Within the past 2 to 3 days	Within the past 4 to 7 days	No, I did not consume these products in the last 7 days	Yesterday, 3 or more times	Yesterday, 3 or more times	Within the past 2 to 3 days	Yesterday, 1 to 2 times	No, I did not consume these products in the last 7 days	Within the past 4 to 7 days	Yesterday, 1 to 2 times	Yes	Within the past 2 to 3 days	Within the past 2 to 3 days	Yesterday, 1 to 2 times	Yesterday, 1 to 2 times	Within the past 2 to 3 days	Yesterday, 1 to 2 times	Within the past 2 to 3 days	Within the past 4 to 7 days	Within the past 4 to 7 days	Yesterday, 1 to 2 times	No	No	Yes	No	No
CSM7KORI	G110620	C3028	C3028C16	metagenomics	36.0	2015-09-22	18.0	21	ibdmdb	Stool Collection #16	21	3028	Cedars-Sinai	Unknown/Not Reported	Paid	No	No	No	No	No	No	33.0	CD	Within the past 2 to 3 days	Within the past 2 to 3 days	Within the past 4 to 7 days	Yesterday, 3 or more times	Within the past 2 to 3 days	Within the past 2 to 3 days	Yesterday, 1 to 2 times	No, I did not consume these products in the last 7 days	Within the past 2 to 3 days	Within the past 2 to 3 days	Yes	Within the past 2 to 3 days	Yesterday, 1 to 2 times	Yesterday, 1 to 2 times	Yesterday, 1 to 2 times	Within the past 2 to 3 days	Within the past 2 to 3 days	Within the past 2 to 3 days	Within the past 4 to 7 days	Within the past 2 to 3 days	Yesterday, 1 to 2 times	No	No	Yes	No	No
CSM7KORM	G116684	C3034	C3034C3	metagenomics	4.0	2015-07-08	15.0	6	ibdmdb	Stool Collection #3	6	3034	Cedars-Sinai	Unknown/Not Reported	Unknown/Not Reported	No	No	No	No	No	No	36.0	UC	No, I did not consume these products in the last 7 days	No, I did not consume these products in the last 7 days	Yesterday, 3 or more times	Yesterday, 3 or more times	Within the past 2 to 3 days	Yesterday, 1 to 2 times	Within the past 2 to 3 days	Within the past 4 to 7 days	Yesterday, 3 or more times	Yesterday, 1 to 2 times	Yes	Yesterday, 1 to 2 times	Yesterday, 1 to 2 times	Within the past 2 to 3 days	Within the past 2 to 3 days	No, I did not consume these products in the last 7 days	Within the past 2 to 3 days	Within the past 4 to 7 days	No, I did not consume these products in the last 7 days	Within the past 2 to 3 days	Within the past 2 to 3 days	No	No	Yes	No	No
CSM7KORS	G110634	C3034	C3034C6	metagenomics	10.0	2015-08-19	15.0	9	ibdmdb	Stool Collection #6	9	3034	Cedars-Sinai	Unknown/Not Reported	Unknown/Not Reported	No	No	No	No	No	No	36.0	UC	No, I did not consume these products in the last 7 days	No, I did not consume these products in the last 7 days	Within the past 2 to 3 days	Yesterday, 3 or more times	Within the past 4 to 7 days	No, I did not consume these products in the last 7 days	Within the past 2 to 3 days	Yesterday, 1 to 2 times	Yesterday, 1 to 2 times	Yesterday, 1 to 2 times	Yes	Within the past 4 to 7 days	Within the past 2 to 3 days	Yesterday, 1 to 2 times	Yesterday, 1 to 2 times	No, I did not consume these products in the last 7 days	Within the past 2 to 3 days	Yesterday, 1 to 2 times	Yesterday, 1 to 2 times	Within the past 4 to 7 days	Yesterday, 1 to 2 times	Yes	No	No	No	No
CSM7KORU	C3034C5_MBX	C3034	C3034C5	metabolomics	8.0	2015-08-04	14.0	8	ibdmdb	Stool Collection #5	8	3034	Cedars-Sinai	Unknown/Not Reported	Unknown/Not Reported	No	No	No	No	No	No	36.0	UC	No, I did not consume these products in the last 7 days	No, I did not consume these products in the last 7 days	Yesterday, 1 to 2 times	Yesterday, 3 or more times	Within the past 2 to 3 days	No, I did not consume these products in the last 7 days	Within the past 4 to 7 days	Yesterday, 1 to 2 times	Yesterday, 3 or more times	Yesterday, 1 to 2 times	Yes	Within the past 4 to 7 days	Within the past 4 to 7 days	Yesterday, 1 to 2 times	Within the past 2 to 3 days	Yesterday, 1 to 2 times	No, I did not consume these products in the last 7 days	Yesterday, 1 to 2 times	Within the past 2 to 3 days	No, I did not consume these products in the last 7 days	Yesterday, 1 to 2 times	Yes	No	Yes	No	No
CSM7KOSH	G110628	C3029	C3029C18	metagenomics	33.0	2015-09-22	13.0	23	ibdmdb	Stool Collection #18	23	3029	Cedars-Sinai	Unknown/Not Reported	Paid	No	No	No	No	No	No	32.0	UC	No, I did not consume these products in the last 7 days	Yesterday, 1 to 2 times	No, I did not consume these products in the last 7 days	Yesterday, 1 to 2 times	No, I did not consume these products in the last 7 days	No, I did not consume these products in the last 7 days	Within the past 2 to 3 days	No, I did not consume these products in the last 7 days	Yesterday, 1 to 2 times	Yesterday, 1 to 2 times	No	Within the past 2 to 3 days	Within the past 2 to 3 days	Within the past 2 to 3 days	No, I did not consume these products in the last 7 days	Yesterday, 1 to 2 times	Within the past 2 to 3 days	Within the past 2 to 3 days	No, I did not consume these products in the last 7 days	No, I did not consume these products in the last 7 days	Within the past 4 to 7 days	No	No	No	No	No
CSM7KOSJ	G110635	C3030	C3030C17	metagenomics	37.0	2015-10-20	26.0	22	ibdmdb	Stool Collection #17	22	3030	Cedars-Sinai	Unknown/Not Reported	Paid	No	No	No	No	No	No	44.0	CD	Within the past 4 to 7 days	No, I did not consume these products in the last 7 days	No, I did not consume these products in the last 7 days	Yesterday, 3 or more times	Within the past 2 to 3 days	Within the past 2 to 3 days	Yesterday, 1 to 2 times	Within the past 2 to 3 days	Within the past 2 to 3 days	Within the past 2 to 3 days	Yes	Within the past 2 to 3 days	No, I did not consume these products in the last 7 days	Yesterday, 3 or more times	Yesterday, 3 or more times	Yesterday, 1 to 2 times	Within the past 2 to 3 days	Yesterday, 1 to 2 times	Within the past 2 to 3 days	Within the past 2 to 3 days	Yesterday, 3 or more times	No	No	Yes	No	No
CSM7KOTA	G110632	C3023	C3023C19	metagenomics	36.0	2015-08-06	16.0	25	ibdmdb	Stool Collection #19	25	3023	Cedars-Sinai	Unknown/Not Reported	Unknown/Not Reported	No	No	No	No	No	No	60.0	CD	Within the past 2 to 3 days	Within the past 2 to 3 days	Within the past 4 to 7 days	Yesterday, 3 or more times	Within the past 2 to 3 days	Yesterday, 1 to 2 times	Yesterday, 1 to 2 times	Yesterday, 1 to 2 times	Yesterday, 1 to 2 times	Yesterday, 1 to 2 times	No	Within the past 2 to 3 days	No, I did not consume these products in the last 7 days	Within the past 2 to 3 days	Yesterday, 1 to 2 times	Yesterday, 1 to 2 times	Yesterday, 1 to 2 times	Yesterday, 1 to 2 times	Within the past 4 to 7 days	Within the past 4 to 7 days	Within the past 4 to 7 days	No	No	No	No	No
CSM7KOTO	G110633	C3035	C3035C3	metagenomics	4.0	2015-08-18	14.0	6	ibdmdb	Stool Collection #3	6	3035	Cedars-Sinai	Unknown/Not Reported	Paid	No	No	No	No	No	No	62.0	CD	Yesterday, 3 or more times	No, I did not consume these products in the last 7 days	Yesterday, 1 to 2 times	Yesterday, 3 or more times	No, I did not consume these products in the last 7 days	No, I did not consume these products in the last 7 days	Yesterday, 1 to 2 times	No, I did not consume these products in the last 7 days	No, I did not consume these products in the last 7 days	Within the past 2 to 3 days	No	Within the past 4 to 7 days	Yesterday, 1 to 2 times	No, I did not consume these products in the last 7 days	Yesterday, 1 to 2 times	No, I did not consume these products in the last 7 days	Within the past 2 to 3 days	Within the past 2 to 3 days	No, I did not consume these products in the last 7 days	Within the past 2 to 3 days	Yesterday, 1 to 2 times	No	No	No	No	No
CSM7KOUB	G110627	C3032	C3032C9	metagenomics	16.0	2015-09-11	16.0	13	ibdmdb	Stool Collection #9	13	3032	Cedars-Sinai	Unknown/Not Reported	Paid	No	No	No	No	No	No	42.0	UC	Within the past 4 to 7 days	No, I did not consume these products in the last 7 days	No, I did not consume these products in the last 7 days	Yesterday, 3 or more times	No, I did not consume these products in the last 7 days	Within the past 2 to 3 days	Within the past 2 to 3 days	No, I did not consume these products in the last 7 days	Within the past 4 to 7 days	Yesterday, 3 or more times	No	Within the past 2 to 3 days	Within the past 4 to 7 days	Within the past 4 to 7 days	No, I did not consume these products in the last 7 days	No, I did not consume these products in the last 7 days	No, I did not consume these products in the last 7 days	Within the past 2 to 3 days	No, I did not consume these products in the last 7 days	No, I did not consume these products in the last 7 days	Within the past 2 to 3 days	No	No	No	No	No
CSM9X1XU	G116711	C3034	C3034C8	metagenomics	14.0	2015-09-16	12.0	12	ibdmdb	Stool Collection #8	12	3034	Cedars-Sinai	Unknown/Not Reported	Unknown/Not Reported	No	No	No	No	No	No	36.0	UC	No, I did not consume these products in the last 7 days	No, I did not consume these products in the last 7 days	Within the past 2 to 3 days	Yesterday, 3 or more times	Within the past 2 to 3 days	Yesterday, 1 to 2 times	Yesterday, 1 to 2 times	Within the past 2 to 3 days	Yesterday, 1 to 2 times	Yesterday, 1 to 2 times	Yes	Within the past 4 to 7 days	Within the past 4 to 7 days	Yesterday, 1 to 2 times	Within the past 2 to 3 days	No, I did not consume these products in the last 7 days	Within the past 4 to 7 days	Within the past 2 to 3 days	No, I did not consume these products in the last 7 days	Within the past 2 to 3 days	Yesterday, 1 to 2 times	Yes	No	No	No	No
CSM9X1ZO	G110639	C3032	C3032C13	metagenomics	24.0	2015-11-04	15.0	18	ibdmdb	Stool Collection #13	18	3032	Cedars-Sinai	Unknown/Not Reported	Paid	No	No	No	No	No	No	42.0	UC	Within the past 4 to 7 days	No, I did not consume these products in the last 7 days	No, I did not consume these products in the last 7 days	Yesterday, 3 or more times	No, I did not consume these products in the last 7 days	Yesterday, 1 to 2 times	Within the past 2 to 3 days	No, I did not consume these products in the last 7 days	Yesterday, 3 or more times	Yesterday, 1 to 2 times	No	Within the past 4 to 7 days	Within the past 2 to 3 days	Yesterday, 1 to 2 times	No, I did not consume these products in the last 7 days	No, I did not consume these products in the last 7 days	No, I did not consume these products in the last 7 days	Within the past 2 to 3 days	No, I did not consume these products in the last 7 days	No, I did not consume these products in the last 7 days	Yesterday, 1 to 2 times	No	No	No	No	No
CSM9X213	C3037C8_MBX	C3037	C3037C8	metabolomics	14.0	2015-11-17	5.0	12	ibdmdb	Stool Collection #8	12	3037	Cedars-Sinai	Unknown/Not Reported	Paid	No	No	No	No	No	No	46.0	UC	No, I did not consume these products in the last 7 days	No, I did not consume these products in the last 7 days	No, I did not consume these products in the last 7 days	Yesterday, 3 or more times	Yesterday, 1 to 2 times	No, I did not consume these products in the last 7 days	Within the past 2 to 3 days	Yesterday, 1 to 2 times	Yesterday, 1 to 2 times	Yesterday, 1 to 2 times	No	Within the past 2 to 3 days	Within the past 2 to 3 days	Yesterday, 1 to 2 times	Within the past 2 to 3 days	Within the past 2 to 3 days	No, I did not consume these products in the last 7 days	Within the past 4 to 7 days	No, I did not consume these products in the last 7 days	Within the past 2 to 3 days	Yesterday, 1 to 2 times	No	No	No	No	No
CSM9X219	G116694	C3037	C3037C7	metagenomics	13.0	2015-11-12	23.0	11	ibdmdb	Stool Collection #7	11	3037	Cedars-Sinai	Unknown/Not Reported	Paid	No	No	No	No	No	No	46.0	UC	Within the past 4 to 7 days	No, I did not consume these products in the last 7 days	Yesterday, 3 or more times	Yesterday, 1 to 2 times	Within the past 4 to 7 days	No, I did not consume these products in the last 7 days	Within the past 4 to 7 days	Yesterday, 1 to 2 times	Yesterday, 1 to 2 times	Yesterday, 3 or more times	No	Yesterday, 1 to 2 times	Yesterday, 1 to 2 times	Within the past 2 to 3 days	Within the past 4 to 7 days	No, I did not consume these products in the last 7 days	No, I did not consume these products in the last 7 days	Yesterday, 1 to 2 times	No, I did not consume these products in the last 7 days	Yesterday, 1 to 2 times	Yesterday, 3 or more times	No	No	No	No	No
CSM9X21L	G110588	C3034	C3034C16	metagenomics	36.0	2016-02-19	17.0	21	ibdmdb	Stool Collection #16	21	3034	Cedars-Sinai	Unknown/Not Reported	Unknown/Not Reported	No	No	No	No	No	No	36.0	UC	No, I did not consume these products in the last 7 days	No, I did not consume these products in the last 7 days	Within the past 4 to 7 days	Yesterday, 3 or more times	Within the past 4 to 7 days	No, I did not consume these products in the last 7 days	Within the past 2 to 3 days	Within the past 4 to 7 days	Yesterday, 1 to 2 times	Yesterday, 1 to 2 times	No	Within the past 4 to 7 days	Yesterday, 1 to 2 times	Within the past 2 to 3 days	Yesterday, 1 to 2 times	Within the past 4 to 7 days	Within the past 2 to 3 days	Within the past 2 to 3 days	Within the past 2 to 3 days	Yesterday, 1 to 2 times	Yesterday, 1 to 2 times	No	No	No	No	No
CSM9X21R	G110577	C3035	C3035C12	metagenomics	24.0	2016-01-08	17.0	16	ibdmdb	Stool Collection #12	16	3035	Cedars-Sinai	Unknown/Not Reported	Paid	No	No	No	No	No	No	62.0	CD	Yesterday, 1 to 2 times	No, I did not consume these products in the last 7 days	Yesterday, 1 to 2 times	Yesterday, 1 to 2 times	No, I did not consume these products in the last 7 days	No, I did not consume these products in the last 7 days	Yesterday, 1 to 2 times	No, I did not consume these products in the last 7 days	Yesterday, 1 to 2 times	Yesterday, 1 to 2 times	No	Within the past 4 to 7 days	Yesterday, 1 to 2 times	Yesterday, 1 to 2 times	No, I did not consume these products in the last 7 days	Within the past 2 to 3 days	Within the past 2 to 3 days	Within the past 4 to 7 days	No, I did not consume these products in the last 7 days	Yesterday, 1 to 2 times	Within the past 4 to 7 days	No	No	No	No	No
CSM9X21T	G116730	C3035	C3035C13	metagenomics	26.0	2016-01-21	13.0	18	ibdmdb	Stool Collection #13	18	3035	Cedars-Sinai	Unknown/Not Reported	Paid	No	No	No	No	No	No	62.0	CD	Yesterday, 1 to 2 times	Yesterday, 1 to 2 times	Yesterday, 1 to 2 times	Yesterday, 3 or more times	No, I did not consume these products in the last 7 days	Within the past 4 to 7 days	Yesterday, 1 to 2 times	No, I did not consume these products in the last 7 days	Yesterday, 1 to 2 times	Within the past 4 to 7 days	No	Within the past 4 to 7 days	Yesterday, 1 to 2 times	Yesterday, 1 to 2 times	No, I did not consume these products in the last 7 days	Within the past 4 to 7 days	Within the past 4 to 7 days	Within the past 4 to 7 days	No, I did not consume these products in the last 7 days	Within the past 2 to 3 days	Yesterday, 1 to 2 times	No	No	No	No	No
CSM9X233	G110563	C3035	C3035C18	metagenomics	36.0	2016-04-01	14.0	23	ibdmdb	Stool Collection #18	23	3035	Cedars-Sinai	Unknown/Not Reported	Paid	No	No	No	No	No	No	62.0	CD	Yesterday, 3 or more times	No, I did not consume these products in the last 7 days	Yesterday, 1 to 2 times	Yesterday, 3 or more times	No, I did not consume these products in the last 7 days	No, I did not consume these products in the last 7 days	Yesterday, 1 to 2 times	No, I did not consume these products in the last 7 days	Yesterday, 1 to 2 times	No, I did not consume these products in the last 7 days	No	Yesterday, 1 to 2 times	Yesterday, 1 to 2 times	Yesterday, 1 to 2 times	Within the past 4 to 7 days	No, I did not consume these products in the last 7 days	Within the past 4 to 7 days	Within the past 4 to 7 days	No, I did not consume these products in the last 7 days	Yesterday, 1 to 2 times	Yesterday, 3 or more times	No	No	No	No	No
CSM9X23H	G110564	C3037	C3037C18	metagenomics	38.0	2016-05-04	28.0	23	ibdmdb	Stool Collection #18	23	3037	Cedars-Sinai	Unknown/Not Reported	Paid	No	No	No	No	No	No	46.0	UC	Within the past 2 to 3 days	No, I did not consume these products in the last 7 days	Within the past 4 to 7 days	Yesterday, 3 or more times	No, I did not consume these products in the last 7 days	No, I did not consume these products in the last 7 days	Yesterday, 1 to 2 times	Within the past 4 to 7 days	Yesterday, 1 to 2 times	Yesterday, 1 to 2 times	No	Within the past 4 to 7 days	Yesterday, 1 to 2 times	Yesterday, 3 or more times	Within the past 2 to 3 days	Yesterday, 1 to 2 times	Yesterday, 1 to 2 times	Within the past 2 to 3 days	No, I did not consume these products in the last 7 days	No, I did not consume these products in the last 7 days	Yesterday, 3 or more times	No	No	No	No	No
CSMA8M9R	G110637	C3022	C3022C20	metagenomics	40.0	2015-09-01	27.0	26	ibdmdb	Stool Collection #20	26	3022	Cedars-Sinai	Unknown/Not Reported	Unknown/Not Reported	No	No	No	No	No	No	69.0	nonIBD	No, I did not consume these products in the last 7 days	Within the past 4 to 7 days	No, I did not consume these products in the last 7 days	Yesterday, 3 or more times	Yesterday, 1 to 2 times	No, I did not consume these products in the last 7 days	Yesterday, 1 to 2 times	No, I did not consume these products in the last 7 days	Yesterday, 1 to 2 times	Within the past 2 to 3 days	No	Within the past 2 to 3 days	Within the past 2 to 3 days	No, I did not consume these products in the last 7 days	No, I did not consume these products in the last 7 days	No, I did not consume these products in the last 7 days	Within the past 2 to 3 days	Yesterday, 1 to 2 times	Within the past 4 to 7 days	No, I did not consume these products in the last 7 days	Within the past 2 to 3 days	No	No	No	No	No
ESM5MEBG	E5001C16_MBX	E5001	E5001C16	metabolomics	31.0	2014-10-29	13.0	21	ibdmdb	Stool Collection #16	21	5001	Emory	7th grade or less	Student	No	No	No	No	No	No	8.0	CD	Within the past 4 to 7 days	No, I did not consume these products in the last 7 days	Within the past 4 to 7 days	Yesterday, 3 or more times	No, I did not consume these products in the last 7 days	Yesterday, 3 or more times	Yesterday, 3 or more times	No, I did not consume these products in the last 7 days	Within the past 4 to 7 days	Yesterday, 1 to 2 times	No	Within the past 2 to 3 days	Yesterday, 3 or more times	Yesterday, 1 to 2 times	Yesterday, 1 to 2 times	Within the past 4 to 7 days	Within the past 2 to 3 days	Yesterday, 1 to 2 times	No, I did not consume these products in the last 7 days	No, I did not consume these products in the last 7 days	Within the past 2 to 3 days	No	No	No	No	No
ESM5MEBS	G110461	E5004	E5004C8	metagenomics	13.0	2014-08-06	15.0	12	ibdmdb	Stool Collection #8	12	5004	Emory	7th grade or less	Student	No	No	No	No	No	No	7.0	UC	Yesterday, 1 to 2 times	Within the past 2 to 3 days	Yesterday, 3 or more times	Yesterday, 3 or more times	No, I did not consume these products in the last 7 days	Yesterday, 1 to 2 times	Yesterday, 1 to 2 times	No, I did not consume these products in the last 7 days	Yesterday, 1 to 2 times	Within the past 2 to 3 days	No	Within the past 2 to 3 days	Within the past 4 to 7 days	Within the past 2 to 3 days		Yesterday, 1 to 2 times	Within the past 4 to 7 days	Yesterday, 1 to 2 times	No, I did not consume these products in the last 7 days	No, I did not consume these products in the last 7 days	Yesterday, 1 to 2 times	No	No	No	No	No
ESM5MEC9	G111914	E5004	E5004C19	metagenomics	36.0	2015-01-09	25.0	25	ibdmdb	Stool Collection #19	25	5004	Emory	7th grade or less	Student	No	No	No	No	No	No	7.0	UC	Yesterday, 1 to 2 times	Yesterday, 1 to 2 times	Yesterday, 1 to 2 times	Yesterday, 3 or more times	No, I did not consume these products in the last 7 days	Within the past 4 to 7 days	Yesterday, 1 to 2 times	Within the past 2 to 3 days	Yesterday, 1 to 2 times	Yesterday, 1 to 2 times	No	Yesterday, 1 to 2 times	Within the past 2 to 3 days	Yesterday, 1 to 2 times	Within the past 2 to 3 days	Yesterday, 1 to 2 times	Yesterday, 1 to 2 times	Yesterday, 1 to 2 times	Within the past 2 to 3 days	Within the past 2 to 3 days	Yesterday, 1 to 2 times	No	No	No	No	No
ESM5MECQ	G111917	E5001	E5001C17	metagenomics	33.0	2014-11-12	14.0	22	ibdmdb	Stool Collection #17	22	5001	Emory	7th grade or less	Student	No	No	No	No	No	No	8.0	CD	Within the past 4 to 7 days	No, I did not consume these products in the last 7 days	Within the past 4 to 7 days	Yesterday, 3 or more times	No, I did not consume these products in the last 7 days	Within the past 2 to 3 days	Yesterday, 1 to 2 times	No, I did not consume these products in the last 7 days	Within the past 2 to 3 days	Within the past 4 to 7 days	No	Yesterday, 1 to 2 times	Yesterday, 1 to 2 times	Yesterday, 1 to 2 times	Within the past 2 to 3 days	No, I did not consume these products in the last 7 days	Within the past 4 to 7 days	Yesterday, 1 to 2 times	Within the past 4 to 7 days	No, I did not consume these products in the last 7 days	Within the past 2 to 3 days	No	No	No	No	No
ESM5MEDK	G111915	E5009	E5009C5	metagenomics	7.0	2014-09-23	14.0	8	ibdmdb	Stool Collection #5	8	5009	Emory	Some high school	Student	No	No	No	No	No	No	17.0	CD	Yesterday, 3 or more times	No, I did not consume these products in the last 7 days	Yesterday, 1 to 2 times	Yesterday, 3 or more times	No, I did not consume these products in the last 7 days	No, I did not consume these products in the last 7 days	Yesterday, 1 to 2 times	No, I did not consume these products in the last 7 days	Yesterday, 3 or more times	Yesterday, 3 or more times	No	No, I did not consume these products in the last 7 days	Yesterday, 1 to 2 times	Within the past 2 to 3 days	Yesterday, 1 to 2 times	Within the past 4 to 7 days	Yesterday, 1 to 2 times	Yesterday, 1 to 2 times	No, I did not consume these products in the last 7 days	No, I did not consume these products in the last 7 days	Yesterday, 1 to 2 times	No	No	No	No	No
ESM5MEDU	G111922	E5004	E5004C17	metagenomics	32.0	2014-12-15	19.0	22	ibdmdb	Stool Collection #17	22	5004	Emory	7th grade or less	Student	No	No	No	No	No	No	7.0	UC	Within the past 2 to 3 days	Within the past 2 to 3 days	Yesterday, 1 to 2 times	Yesterday, 3 or more times	No, I did not consume these products in the last 7 days	No, I did not consume these products in the last 7 days	Within the past 2 to 3 days	Yesterday, 1 to 2 times	Yesterday, 1 to 2 times	Yesterday, 1 to 2 times	No	Yesterday, 1 to 2 times	Within the past 2 to 3 days	Yesterday, 1 to 2 times	Within the past 2 to 3 days	Yesterday, 1 to 2 times	Yesterday, 1 to 2 times	Within the past 2 to 3 days	No, I did not consume these products in the last 7 days	No, I did not consume these products in the last 7 days	Within the past 2 to 3 days	No	No	No	No	No
ESM718T7	G110402	E5013	E5013C14	metagenomics	26.0	2015-03-18	20.0	19	ibdmdb	Stool Collection #14	19	5013	Emory	Some high school	Student	No	No	No	No	No	No	15.0	CD	Yesterday, 1 to 2 times	No, I did not consume these products in the last 7 days	Yesterday, 1 to 2 times	Yesterday, 3 or more times	No, I did not consume these products in the last 7 days	No, I did not consume these products in the last 7 days	Within the past 4 to 7 days	No, I did not consume these products in the last 7 days	Yesterday, 1 to 2 times	Within the past 2 to 3 days	Yes	No, I did not consume these products in the last 7 days	No, I did not consume these products in the last 7 days	Within the past 4 to 7 days	No, I did not consume these products in the last 7 days	Within the past 4 to 7 days	Within the past 2 to 3 days	Within the past 4 to 7 days	No, I did not consume these products in the last 7 days	No, I did not consume these products in the last 7 days	Within the past 4 to 7 days	No	No	Yes	No	No
ESM718T9	G111857	E5013	E5013C13	metagenomics	23.0	2015-02-26	15.0	18	ibdmdb	Stool Collection #13	18	5013	Emory	Some high school	Student	No	No	No	No	No	No	15.0	CD	Within the past 2 to 3 days	No, I did not consume these products in the last 7 days	Yesterday, 1 to 2 times	Yesterday, 3 or more times	No, I did not consume these products in the last 7 days	Yesterday, 1 to 2 times	Within the past 4 to 7 days	No, I did not consume these products in the last 7 days	Yesterday, 1 to 2 times	Within the past 2 to 3 days	Yes	No, I did not consume these products in the last 7 days	Within the past 4 to 7 days	Within the past 4 to 7 days	No, I did not consume these products in the last 7 days	Within the past 2 to 3 days	Within the past 4 to 7 days	Yesterday, 1 to 2 times	No, I did not consume these products in the last 7 days	No, I did not consume these products in the last 7 days	No, I did not consume these products in the last 7 days	No	No	Yes	No	No
ESM718TK	G110465	E5013	E5013C8	metagenomics	14.0	2014-12-22	19.0	12	ibdmdb	Stool Collection #8	12	5013	Emory	Some high school	Student	No	No	No	No	No	No	15.0	CD	Yesterday, 3 or more times	No, I did not consume these products in the last 7 days	Yesterday, 3 or more times	Yesterday, 3 or more times	No, I did not consume these products in the last 7 days	No, I did not consume these products in the last 7 days	Yesterday, 1 to 2 times	No, I did not consume these products in the last 7 days	Yesterday, 1 to 2 times	Yesterday, 1 to 2 times	No	No, I did not consume these products in the last 7 days	No, I did not consume these products in the last 7 days	Yesterday, 1 to 2 times	No, I did not consume these products in the last 7 days	Yesterday, 1 to 2 times	No, I did not consume these products in the last 7 days	Yesterday, 1 to 2 times	No, I did not consume these products in the last 7 days	No, I did not consume these products in the last 7 days	Yesterday, 3 or more times	No	No	No	No	No
ESM718V8	E5013C5_MBX	E5013	E5013C5	metabolomics	7.0	2014-11-05	12.0	8	ibdmdb	Stool Collection #5	8	5013	Emory	Some high school	Student	No	No	No	No	No	No	15.0	CD	Yesterday, 1 to 2 times	No, I did not consume these products in the last 7 days	Yesterday, 1 to 2 times	Yesterday, 3 or more times	No, I did not consume these products in the last 7 days	No, I did not consume these products in the last 7 days	Yesterday, 1 to 2 times	No, I did not consume these products in the last 7 days	Yesterday, 1 to 2 times	Yesterday, 1 to 2 times	Yes	Yesterday, 1 to 2 times	No, I did not consume these products in the last 7 days	Yesterday, 1 to 2 times	No, I did not consume these products in the last 7 days	No, I did not consume these products in the last 7 days	Yesterday, 3 or more times	Within the past 2 to 3 days	No, I did not consume these products in the last 7 days	No, I did not consume these products in the last 7 days	Yesterday, 3 or more times	No	No	Yes	No	No
ESM7F5AM	G111925	E5009	E5009C14	metagenomics	26.0	2015-02-03	8.0	19	ibdmdb	Stool Collection #14	19	5009	Emory	Some high school	Student	No	No	No	No	No	No	17.0	CD	Yesterday, 3 or more times	No, I did not consume these products in the last 7 days	Within the past 2 to 3 days	Yesterday, 3 or more times	No, I did not consume these products in the last 7 days	No, I did not consume these products in the last 7 days	Yesterday, 3 or more times	No, I did not consume these products in the last 7 days	Within the past 2 to 3 days	Yesterday, 1 to 2 times	No	Yesterday, 3 or more times	Within the past 2 to 3 days	Yesterday, 1 to 2 times	No, I did not consume these products in the last 7 days	Within the past 2 to 3 days	Within the past 2 to 3 days	Yesterday, 3 or more times	No, I did not consume these products in the last 7 days	No, I did not consume these products in the last 7 days	Yesterday, 1 to 2 times	No	No	No	No	No
ESM7F5C5	G110406	E5013	E5013C16	metagenomics	29.0	2015-04-09	15.0	21	ibdmdb	Stool Collection #16	21	5013	Emory	Some high school	Student	No	No	No	No	No	No	15.0	CD	Yesterday, 1 to 2 times	No, I did not consume these products in the last 7 days	Yesterday, 1 to 2 times	Yesterday, 3 or more times	No, I did not consume these products in the last 7 days	Within the past 4 to 7 days	Within the past 4 to 7 days	No, I did not consume these products in the last 7 days	Yesterday, 1 to 2 times	Yesterday, 1 to 2 times	Yes	No, I did not consume these products in the last 7 days	No, I did not consume these products in the last 7 days	Within the past 4 to 7 days	Within the past 2 to 3 days	Yesterday, 1 to 2 times	No, I did not consume these products in the last 7 days	Within the past 4 to 7 days	No, I did not consume these products in the last 7 days	No, I did not consume these products in the last 7 days	Yesterday, 1 to 2 times	No	No	Yes	No	No
ESM7F5CB	G110404	E5009	E5009C18	metagenomics	34.0	2015-03-31	5.0	23	ibdmdb	Stool Collection #18	23	5009	Emory	Some high school	Student	No	No	No	No	No	No	17.0	CD	Within the past 2 to 3 days	Within the past 2 to 3 days	Yesterday, 1 to 2 times	Yesterday, 3 or more times	No, I did not consume these products in the last 7 days	No, I did not consume these products in the last 7 days	Yesterday, 1 to 2 times	No, I did not consume these products in the last 7 days	Yesterday, 1 to 2 times	Yesterday, 3 or more times	No	Within the past 4 to 7 days	Within the past 2 to 3 days	Yesterday, 1 to 2 times	Within the past 2 to 3 days	Yesterday, 1 to 2 times	Within the past 2 to 3 days	Yesterday, 3 or more times	No, I did not consume these products in the last 7 days	No, I did not consume these products in the last 7 days	Within the past 2 to 3 days	No	No	No	No	No
HSM5MD4N	G110540	H4007	H4007C6	metagenomics	10.0	2014-08-28	8.0	9	ibdmdb	Stool Collection #6	9	4007	Cincinnati	Some high school	Student	No	No	No	No	No	No	15.0	CD	Within the past 2 to 3 days	No, I did not consume these products in the last 7 days	Yesterday, 1 to 2 times	Yesterday, 3 or more times	No, I did not consume these products in the last 7 days	Within the past 4 to 7 days	Yesterday, 1 to 2 times	No, I did not consume these products in the last 7 days	Yesterday, 1 to 2 times	Yesterday, 1 to 2 times	No	Yesterday, 1 to 2 times	Yesterday, 1 to 2 times	Yesterday, 1 to 2 times	Within the past 2 to 3 days	Within the past 2 to 3 days	Yesterday, 1 to 2 times	Yesterday, 1 to 2 times	No, I did not consume these products in the last 7 days	No, I did not consume these products in the last 7 days	Within the past 2 to 3 days	No	No	No	No	No
HSM5MD53	G116702	H4004	H4004C6	metagenomics	10.0	2014-08-01	16.0	9	ibdmdb	Stool Collection #6	9	4004	Cincinnati	Some high school	Student	No	No	No	No	No	No	14.0	CD	Yesterday, 1 to 2 times	No, I did not consume these products in the last 7 days	No, I did not consume these products in the last 7 days	Yesterday, 3 or more times	No, I did not consume these products in the last 7 days	No, I did not consume these products in the last 7 days	Yesterday, 1 to 2 times	No, I did not consume these products in the last 7 days	No, I did not consume these products in the last 7 days	Within the past 4 to 7 days	No	No, I did not consume these products in the last 7 days	Within the past 4 to 7 days	Yesterday, 3 or more times	Within the past 2 to 3 days	Yesterday, 1 to 2 times	Yesterday, 1 to 2 times	Yesterday, 1 to 2 times	No, I did not consume these products in the last 7 days	No, I did not consume these products in the last 7 days	Yesterday, 1 to 2 times	No	No	No	No	No
HSM5MD66	G110539	H4014	H4014C3	metagenomics	4.0	2014-08-26	28.0	6	ibdmdb	Stool Collection #3	6	4014	Cincinnati	7th grade or less	Student	No	No	No	No	No	No	10.0	CD	Within the past 2 to 3 days	No, I did not consume these products in the last 7 days	Within the past 2 to 3 days	Within the past 4 to 7 days	No, I did not consume these products in the last 7 days	No, I did not consume these products in the last 7 days	Within the past 4 to 7 days	Within the past 4 to 7 days	Yesterday, 1 to 2 times	Yesterday, 1 to 2 times	Yes	No, I did not consume these products in the last 7 days	No, I did not consume these products in the last 7 days	No, I did not consume these products in the last 7 days	Yesterday, 1 to 2 times	Yesterday, 1 to 2 times	No, I did not consume these products in the last 7 days	No, I did not consume these products in the last 7 days	No, I did not consume these products in the last 7 days	No, I did not consume these products in the last 7 days	Yesterday, 1 to 2 times	No	Yes	No	No	No
HSM5MD6Y	G110541	H4015	H4015C3	metagenomics	4.0	2014-09-03	15.0	6	ibdmdb	Stool Collection #3	6	4015	Cincinnati	Some high school	Student	No	No	No	No	No	No	15.0	CD	Yesterday, 1 to 2 times	No, I did not consume these products in the last 7 days	Yesterday, 1 to 2 times	Within the past 4 to 7 days	No, I did not consume these products in the last 7 days	No, I did not consume these products in the last 7 days	Within the past 2 to 3 days	No, I did not consume these products in the last 7 days	Within the past 2 to 3 days	Within the past 2 to 3 days	No	No, I did not consume these products in the last 7 days	No, I did not consume these products in the last 7 days	Within the past 2 to 3 days	Within the past 2 to 3 days	Within the past 2 to 3 days	Within the past 2 to 3 days	Within the past 2 to 3 days	No, I did not consume these products in the last 7 days	Within the past 2 to 3 days	Within the past 2 to 3 days	No	No	No	No	No
HSM5MD79	H4001C18_MBX	H4001	H4001C18	metabolomics	33.0	2014-11-04	14.0	23	ibdmdb	Stool Collection #18	23	4001	Cincinnati	Some high school	Student	No	No	No	No	No	No	14.0	CD	Within the past 4 to 7 days	No, I did not consume these products in the last 7 days	Within the past 4 to 7 days	Yesterday, 3 or more times	No, I did not consume these products in the last 7 days	No, I did not consume these products in the last 7 days	Yesterday, 1 to 2 times	No, I did not consume these products in the last 7 days	Within the past 2 to 3 days	Within the past 4 to 7 days	No	No, I did not consume these products in the last 7 days	No, I did not consume these products in the last 7 days	Within the past 4 to 7 days	Yesterday, 1 to 2 times	Within the past 4 to 7 days	No, I did not consume these products in the last 7 days	Within the past 4 to 7 days	No, I did not consume these products in the last 7 days	Within the past 4 to 7 days	Within the past 2 to 3 days	No	No	No	No	No
HSM5MD7J	H4001C13_MBX	H4001	H4001C13	metabolomics	23.0	2014-08-26	12.0	18	ibdmdb	Stool Collection #13	18	4001	Cincinnati	Some high school	Student	No	No	No	No	No	No	14.0	CD	Within the past 2 to 3 days	No, I did not consume these products in the last 7 days	Within the past 4 to 7 days	Yesterday, 3 or more times	No, I did not consume these products in the last 7 days	Within the past 2 to 3 days		No, I did not consume these products in the last 7 days	Within the past 2 to 3 days	Within the past 4 to 7 days	No	No, I did not consume these products in the last 7 days	Within the past 4 to 7 days	No, I did not consume these products in the last 7 days		Within the past 2 to 3 days	No, I did not consume these products in the last 7 days	Yesterday, 1 to 2 times	No, I did not consume these products in the last 7 days	No, I did not consume these products in the last 7 days	Within the past 4 to 7 days	No	No	No	No	No
HSM67VD2	G110359	H4020	H4020C4	metagenomics	6.0	2014-11-18	14.0	7	ibdmdb	Stool Collection #4	7	4020	Cincinnati	Some high school	Student	No	No	No	No	No	No	13.0	CD	Yesterday, 1 to 2 times	No, I did not consume these products in the last 7 days	Yesterday, 1 to 2 times	Yesterday, 1 to 2 times	No, I did not consume these products in the last 7 days	No, I did not consume these products in the last 7 days	Yesterday, 1 to 2 times	No, I did not consume these products in the last 7 days	Yesterday, 1 to 2 times	Within the past 2 to 3 days	No	Within the past 4 to 7 days	Yesterday, 1 to 2 times	Yesterday, 1 to 2 times	Yesterday, 1 to 2 times	Yesterday, 1 to 2 times	Within the past 2 to 3 days	Yesterday, 1 to 2 times	No, I did not consume these products in the last 7 days	No, I did not consume these products in the last 7 days	Yesterday, 1 to 2 times	No	No	No	No	No
HSM67VD4	G110366	H4020	H4020C5	metagenomics	8.0	2014-12-04	16.0	8	ibdmdb	Stool Collection #5	8	4020	Cincinnati	Some high school	Student	No	No	No	No	No	No	13.0	CD	Yesterday, 1 to 2 times	No, I did not consume these products in the last 7 days	Within the past 4 to 7 days	Within the past 4 to 7 days	No, I did not consume these products in the last 7 days	No, I did not consume these products in the last 7 days	Yesterday, 1 to 2 times	No, I did not consume these products in the last 7 days	Within the past 4 to 7 days	Yesterday, 1 to 2 times	No	No, I did not consume these products in the last 7 days	Yesterday, 1 to 2 times	Yesterday, 1 to 2 times	Yesterday, 1 to 2 times	Yesterday, 1 to 2 times	No, I did not consume these products in the last 7 days	Yesterday, 1 to 2 times	No, I did not consume these products in the last 7 days	No, I did not consume these products in the last 7 days	Yesterday, 1 to 2 times	No	No	No	No	No
HSM67VEK	G110522	H4006	H4006C17	metagenomics	33.0	2015-01-20	7.0	22	ibdmdb	Stool Collection #17	22	4006	Cincinnati	7th grade or less	Student	No	No	No	No	No	No	8.0	CD	Yesterday, 1 to 2 times	Within the past 2 to 3 days	Within the past 4 to 7 days	Yesterday, 1 to 2 times	No, I did not consume these products in the last 7 days	No, I did not consume these products in the last 7 days	Yesterday, 1 to 2 times		Within the past 4 to 7 days	Within the past 4 to 7 days	No	No, I did not consume these products in the last 7 days	Within the past 4 to 7 days	Yesterday, 1 to 2 times	Within the past 2 to 3 days	Within the past 2 to 3 days	Yesterday, 1 to 2 times	Within the past 2 to 3 days	No, I did not consume these products in the last 7 days	No, I did not consume these products in the last 7 days	Yesterday, 3 or more times	No	No	No	No	No
HSM67VF3	H4016C9_MBX	H4016	H4016C9	metabolomics	15.0	2014-12-23	7.0	13	ibdmdb	Stool Collection #9	13	4016	Cincinnati	7th grade or less	Student	No	No	No	No	No	No	10.0	nonIBD	No, I did not consume these products in the last 7 days	Yesterday, 1 to 2 times	Yesterday, 1 to 2 times	Yesterday, 3 or more times	No, I did not consume these products in the last 7 days	Within the past 2 to 3 days	Yesterday, 1 to 2 times	No, I did not consume these products in the last 7 days	Yesterday, 1 to 2 times	Yesterday, 1 to 2 times	No	No, I did not consume these products in the last 7 days	Yesterday, 1 to 2 times	Yesterday, 1 to 2 times	Yesterday, 1 to 2 times	Within the past 2 to 3 days	No, I did not consume these products in the last 7 days	Yesterday, 1 to 2 times	Within the past 4 to 7 days	No, I did not consume these products in the last 7 days	Yesterday, 1 to 2 times	No	No	No	No	No
HSM67VFF	G111802	H4017	H4017C11	metagenomics	21.0	2015-02-11	14.0	15	ibdmdb	Stool Collection #11	15	4017	Cincinnati	Some high school	Student	No	No	No	No	No	No	16.0	CD	Yesterday, 1 to 2 times	No, I did not consume these products in the last 7 days	No, I did not consume these products in the last 7 days	Yesterday, 3 or more times	No, I did not consume these products in the last 7 days	No, I did not consume these products in the last 7 days	Yesterday, 1 to 2 times	No, I did not consume these products in the last 7 days	No, I did not consume these products in the last 7 days	Within the past 2 to 3 days	Yes	No, I did not consume these products in the last 7 days	No, I did not consume these products in the last 7 days	Yesterday, 1 to 2 times	No, I did not consume these products in the last 7 days	No, I did not consume these products in the last 7 days	Yesterday, 1 to 2 times	Yesterday, 1 to 2 times	No, I did not consume these products in the last 7 days	No, I did not consume these products in the last 7 days	Yesterday, 1 to 2 times	Yes	No	Yes	No	Yes
HSM67VFX	G111834	H4008	H4008C13	metagenomics	24.0	2014-12-09	14.0	18	ibdmdb	Stool Collection #13	18	4008	Cincinnati	7th grade or less	Student	No	No	No	No	No	No	13.0	nonIBD	Yesterday, 1 to 2 times	Within the past 2 to 3 days	Within the past 2 to 3 days	Within the past 4 to 7 days	No, I did not consume these products in the last 7 days	Within the past 2 to 3 days	Within the past 2 to 3 days	No, I did not consume these products in the last 7 days	Yesterday, 1 to 2 times	Within the past 2 to 3 days	No	No, I did not consume these products in the last 7 days	Within the past 2 to 3 days	Within the past 2 to 3 days	Within the past 2 to 3 days	No, I did not consume these products in the last 7 days	No, I did not consume these products in the last 7 days	Within the past 2 to 3 days	No, I did not consume these products in the last 7 days	Within the past 4 to 7 days	Within the past 2 to 3 days	No	No	No	No	No
HSM67VGK	G110474	H4009	H4009C19	metagenomics	35.0	2015-03-03	14.0	25	ibdmdb	Stool Collection #19	25	4009	Cincinnati	7th grade or less	Student	No	No	No	No	No	No	6.0	nonIBD	No, I did not consume these products in the last 7 days	No, I did not consume these products in the last 7 days	No, I did not consume these products in the last 7 days	Yesterday, 3 or more times	No, I did not consume these products in the last 7 days	Yesterday, 1 to 2 times	Yesterday, 1 to 2 times	No, I did not consume these products in the last 7 days	Yesterday, 1 to 2 times	Within the past 2 to 3 days	No	No, I did not consume these products in the last 7 days	Yesterday, 1 to 2 times	Yesterday, 1 to 2 times	Yesterday, 1 to 2 times	Within the past 2 to 3 days	Within the past 2 to 3 days	Within the past 2 to 3 days	No, I did not consume these products in the last 7 days	No, I did not consume these products in the last 7 days	No, I did not consume these products in the last 7 days	No	No	No	No	No
HSM67VGY	G110491	H4010	H4010C19	metagenomics	36.0	2015-03-18	8.0	25	ibdmdb	Stool Collection #19	25	4010	Cincinnati	7th grade or less	Student	No	No	No	No	No	No	13.0	UC	Yesterday, 1 to 2 times	No, I did not consume these products in the last 7 days	Yesterday, 1 to 2 times	Yesterday, 1 to 2 times	No, I did not consume these products in the last 7 days	No, I did not consume these products in the last 7 days	Yesterday, 1 to 2 times	No, I did not consume these products in the last 7 days	No, I did not consume these products in the last 7 days	Within the past 2 to 3 days	No	No, I did not consume these products in the last 7 days	Yesterday, 1 to 2 times	Within the past 4 to 7 days	Yesterday, 1 to 2 times	Yesterday, 1 to 2 times	Within the past 2 to 3 days		No, I did not consume these products in the last 7 days	No, I did not consume these products in the last 7 days	Yesterday, 1 to 2 times	No	No	No	No	No
HSM67VHB	G110362	H4020	H4020C7	metagenomics	13.0	2015-01-06	21.0	11	ibdmdb	Stool Collection #7	11	4020	Cincinnati	Some high school	Student	No	No	No	No	No	No	13.0	CD	Yesterday, 1 to 2 times	No, I did not consume these products in the last 7 days	Within the past 4 to 7 days	Yesterday, 1 to 2 times	No, I did not consume these products in the last 7 days	No, I did not consume these products in the last 7 days	Yesterday, 3 or more times	No, I did not consume these products in the last 7 days	Within the past 2 to 3 days	Yesterday, 1 to 2 times	No	No, I did not consume these products in the last 7 days	Yesterday, 1 to 2 times	Yesterday, 1 to 2 times	Within the past 2 to 3 days	Within the past 4 to 7 days	Within the past 2 to 3 days	Within the past 2 to 3 days	No, I did not consume these products in the last 7 days	No, I did not consume these products in the last 7 days	Yesterday, 1 to 2 times	No	No	No	No	No
HSM67VHH	G111767	H4020	H4020C10	metagenomics	18.0	2015-02-13	17.0	14	ibdmdb	Stool Collection #10	14	4020	Cincinnati	Some high school	Student	No	No	No	No	No	No	13.0	CD	Yesterday, 1 to 2 times	No, I did not consume these products in the last 7 days	Within the past 4 to 7 days	Yesterday, 1 to 2 times	No, I did not consume these products in the last 7 days	No, I did not consume these products in the last 7 days	Yesterday, 1 to 2 times	No, I did not consume these products in the last 7 days	Within the past 2 to 3 days	Yesterday, 1 to 2 times	No	Within the past 4 to 7 days	Yesterday, 1 to 2 times	Yesterday, 1 to 2 times	Within the past 2 to 3 days	Within the past 2 to 3 days	Within the past 2 to 3 days	Yesterday, 1 to 2 times	No, I did not consume these products in the last 7 days	No, I did not consume these products in the last 7 days	Yesterday, 3 or more times	No	No	No	No	No
HSM67VHJ	G110282	H4020	H4020C11	metagenomics	20.0	2015-02-26	13.0	15	ibdmdb	Stool Collection #11	15	4020	Cincinnati	Some high school	Student	No	No	No	No	No	No	13.0	CD	Yesterday, 3 or more times	No, I did not consume these products in the last 7 days	Within the past 4 to 7 days	Yesterday, 1 to 2 times	No, I did not consume these products in the last 7 days	No, I did not consume these products in the last 7 days	Yesterday, 1 to 2 times	No, I did not consume these products in the last 7 days	Within the past 2 to 3 days	Yesterday, 1 to 2 times	No	No, I did not consume these products in the last 7 days	Within the past 2 to 3 days	Yesterday, 1 to 2 times	Within the past 2 to 3 days	Within the past 2 to 3 days	Within the past 2 to 3 days	Within the past 2 to 3 days	No, I did not consume these products in the last 7 days	No, I did not consume these products in the last 7 days	Within the past 2 to 3 days	No	No	No	No	No
HSM67VHQ	G111831	H4007	H4007C13	metagenomics	24.0	2014-12-04	16.0	18	ibdmdb	Stool Collection #13	18	4007	Cincinnati	Some high school	Student	No	No	No	No	No	No	15.0	CD	Within the past 4 to 7 days	No, I did not consume these products in the last 7 days	Within the past 2 to 3 days	Yesterday, 1 to 2 times	No, I did not consume these products in the last 7 days	Within the past 2 to 3 days	Yesterday, 1 to 2 times	No, I did not consume these products in the last 7 days	Yesterday, 1 to 2 times	Within the past 4 to 7 days	No		No, I did not consume these products in the last 7 days	Within the past 4 to 7 days	Within the past 4 to 7 days	Within the past 4 to 7 days	No, I did not consume these products in the last 7 days	Within the past 2 to 3 days	No, I did not consume these products in the last 7 days	No, I did not consume these products in the last 7 days	Yesterday, 1 to 2 times	No	No	No	No	No
HSM67VHS	G111820	H4007	H4007C14	metagenomics	26.0	2014-12-16	12.0	19	ibdmdb	Stool Collection #14	19	4007	Cincinnati	Some high school	Student	No	No	No	No	No	No	15.0	CD	No, I did not consume these products in the last 7 days	No, I did not consume these products in the last 7 days	Within the past 2 to 3 days	Yesterday, 3 or more times	No, I did not consume these products in the last 7 days	Within the past 4 to 7 days	Yesterday, 1 to 2 times	No, I did not consume these products in the last 7 days	Within the past 4 to 7 days	Within the past 4 to 7 days	No	Within the past 4 to 7 days	Within the past 4 to 7 days	Yesterday, 1 to 2 times	Within the past 4 to 7 days	Within the past 2 to 3 days	Within the past 2 to 3 days	Within the past 2 to 3 days	No, I did not consume these products in the last 7 days	No, I did not consume these products in the last 7 days	Yesterday, 1 to 2 times	No	No	No	No	No
HSM67VID	G111866	H4028	H4028C2	metagenomics	1.0	2015-02-11	13.0	5	ibdmdb	Stool Collection #2	5	4028	Cincinnati	7th grade or less	Student	No	No	No	No	No	No	13.0	CD	Yesterday, 1 to 2 times	No, I did not consume these products in the last 7 days	Yesterday, 1 to 2 times	Yesterday, 1 to 2 times	No, I did not consume these products in the last 7 days	No, I did not consume these products in the last 7 days	Yesterday, 1 to 2 times	No, I did not consume these products in the last 7 days	Within the past 4 to 7 days	Within the past 2 to 3 days	No	No, I did not consume these products in the last 7 days	No, I did not consume these products in the last 7 days	Yesterday, 1 to 2 times	Within the past 2 to 3 days	Within the past 4 to 7 days	Within the past 4 to 7 days	No, I did not consume these products in the last 7 days	No, I did not consume these products in the last 7 days	Within the past 2 to 3 days	Yesterday, 3 or more times	No	No	No	No	No
HSM67VIF	G111856	H4028	H4028C3	metagenomics	3.0	2015-02-24	13.0	6	ibdmdb	Stool Collection #3	6	4028	Cincinnati	7th grade or less	Student	No	No	No	No	No	No	13.0	CD	Yesterday, 1 to 2 times	No, I did not consume these products in the last 7 days	Yesterday, 3 or more times	Yesterday, 3 or more times	No, I did not consume these products in the last 7 days	Yesterday, 1 to 2 times	Yesterday, 3 or more times	No, I did not consume these products in the last 7 days	Within the past 2 to 3 days	Yesterday, 1 to 2 times	No	Within the past 2 to 3 days	No, I did not consume these products in the last 7 days	Yesterday, 1 to 2 times	Yesterday, 1 to 2 times	Within the past 2 to 3 days	Yesterday, 1 to 2 times	Within the past 2 to 3 days	Within the past 2 to 3 days	Within the past 2 to 3 days	Yesterday, 1 to 2 times	No	No	No	No	No
HSM67VIL	G110294	H4028	H4028C6	metagenomics	9.0	2015-04-07	11.0	9	ibdmdb	Stool Collection #6	9	4028	Cincinnati	7th grade or less	Student	No	No	No	No	No	No	13.0	CD	Yesterday, 1 to 2 times	No, I did not consume these products in the last 7 days	Yesterday, 1 to 2 times	Yesterday, 1 to 2 times	No, I did not consume these products in the last 7 days	No, I did not consume these products in the last 7 days	Yesterday, 3 or more times	No, I did not consume these products in the last 7 days	No, I did not consume these products in the last 7 days	Within the past 2 to 3 days	No	Yesterday, 1 to 2 times	No, I did not consume these products in the last 7 days	Yesterday, 1 to 2 times	Yesterday, 1 to 2 times	Within the past 4 to 7 days	Yesterday, 1 to 2 times	Within the past 2 to 3 days	No, I did not consume these products in the last 7 days	No, I did not consume these products in the last 7 days	Within the past 2 to 3 days	No	No	No	No	No
HSM6XRQI	G110511	H4017	H4017C3	metagenomics	4.0	2014-10-15	14.0	6	ibdmdb	Stool Collection #3	6	4017	Cincinnati	Some high school	Student	No	No	No	No	No	No	16.0	CD	No, I did not consume these products in the last 7 days	No, I did not consume these products in the last 7 days	No, I did not consume these products in the last 7 days	Yesterday, 3 or more times	No, I did not consume these products in the last 7 days	No, I did not consume these products in the last 7 days	Yesterday, 1 to 2 times	No, I did not consume these products in the last 7 days	No, I did not consume these products in the last 7 days	Yesterday, 1 to 2 times	Yes	No, I did not consume these products in the last 7 days	No, I did not consume these products in the last 7 days	Yesterday, 1 to 2 times	No, I did not consume these products in the last 7 days	No, I did not consume these products in the last 7 days	Yesterday, 1 to 2 times	Yesterday, 1 to 2 times	No, I did not consume these products in the last 7 days	No, I did not consume these products in the last 7 days	Within the past 2 to 3 days	Yes	No	Yes	No	No
HSM6XRQK	G110515	H4017	H4017C4	metagenomics	5.0	2014-10-28	13.0	7	ibdmdb	Stool Collection #4	7	4017	Cincinnati	Some high school	Student	No	No	No	No	No	No	16.0	CD	Within the past 4 to 7 days	No, I did not consume these products in the last 7 days	No, I did not consume these products in the last 7 days	Yesterday, 3 or more times	No, I did not consume these products in the last 7 days	No, I did not consume these products in the last 7 days	Within the past 2 to 3 days	No, I did not consume these products in the last 7 days	No, I did not consume these products in the last 7 days	Yesterday, 1 to 2 times	Yes	No, I did not consume these products in the last 7 days	No, I did not consume these products in the last 7 days	Yesterday, 1 to 2 times	No, I did not consume these products in the last 7 days	No, I did not consume these products in the last 7 days	Yesterday, 1 to 2 times	Within the past 2 to 3 days	No, I did not consume these products in the last 7 days	No, I did not consume these products in the last 7 days	Yesterday, 1 to 2 times	Yes	No	Yes	No	No
HSM6XRQM	H4017C5_MBX	H4017	H4017C5	metabolomics	9.0	2014-11-19	22.0	8	ibdmdb	Stool Collection #5	8	4017	Cincinnati	Some high school	Student	No	No	No	No	No	No	16.0	CD	Yesterday, 1 to 2 times	No, I did not consume these products in the last 7 days	No, I did not consume these products in the last 7 days	Yesterday, 3 or more times	No, I did not consume these products in the last 7 days	No, I did not consume these products in the last 7 days	Yesterday, 1 to 2 times	No, I did not consume these products in the last 7 days	No, I did not consume these products in the last 7 days	Within the past 2 to 3 days	Yes	No, I did not consume these products in the last 7 days	No, I did not consume these products in the last 7 days	Yesterday, 1 to 2 times	No, I did not consume these products in the last 7 days	No, I did not consume these products in the last 7 days	Yesterday, 1 to 2 times	Yesterday, 1 to 2 times	No, I did not consume these products in the last 7 days	No, I did not consume these products in the last 7 days	Within the past 2 to 3 days	No	No	Yes	No	No
HSM6XRRB	G110560	H4019	H4019C5	metagenomics	9.0	2014-12-02	20.0	8	ibdmdb	Stool Collection #5	8	4019	Cincinnati	7th grade or less	Student	No	No	No	No	No	No	11.0	UC	Within the past 2 to 3 days	No, I did not consume these products in the last 7 days	Within the past 2 to 3 days	Yesterday, 3 or more times	No, I did not consume these products in the last 7 days	No, I did not consume these products in the last 7 days	Within the past 4 to 7 days	No, I did not consume these products in the last 7 days	Yesterday, 1 to 2 times	Within the past 4 to 7 days		No, I did not consume these products in the last 7 days	No, I did not consume these products in the last 7 days	Yesterday, 1 to 2 times	Within the past 4 to 7 days	Within the past 2 to 3 days	Within the past 2 to 3 days	Within the past 2 to 3 days	No, I did not consume these products in the last 7 days	Within the past 4 to 7 days	Within the past 4 to 7 days	No	No	No
HSM6XRRJ	H4013C9_MBX	H4013	H4013C9	metabolomics	15.0	2014-11-20	16.0	13	ibdmdb	Stool Collection #9	13	4013	Cincinnati	7th grade or less	Student	No	No	No	No	No	No	8.0	nonIBD	Within the past 4 to 7 days	No, I did not consume these products in the last 7 days	Yesterday, 1 to 2 times	Yesterday, 1 to 2 times	No, I did not consume these products in the last 7 days	No, I did not consume these products in the last 7 days	Yesterday, 1 to 2 times	No, I did not consume these products in the last 7 days	Within the past 2 to 3 days	Yesterday, 1 to 2 times	Yes	Within the past 4 to 7 days	Within the past 4 to 7 days	Yesterday, 1 to 2 times	Within the past 2 to 3 days	Within the past 2 to 3 days	Within the past 4 to 7 days	Within the past 4 to 7 days	No, I did not consume these products in the last 7 days	Within the past 4 to 7 days	Within the past 4 to 7 days	Yes	No	No	No	No
HSM6XRRV	H4014C9_MBX	H4014	H4014C9	metabolomics	16.0	2014-11-20	16.0	13	ibdmdb	Stool Collection #9	13	4014	Cincinnati	7th grade or less	Student	No	No	No	No	No	No	10.0	CD	Yesterday, 1 to 2 times	No, I did not consume these products in the last 7 days	Within the past 4 to 7 days	Within the past 4 to 7 days	No, I did not consume these products in the last 7 days	Within the past 2 to 3 days	Yesterday, 1 to 2 times	Within the past 4 to 7 days	Within the past 4 to 7 days	Within the past 2 to 3 days	No	No, I did not consume these products in the last 7 days	No, I did not consume these products in the last 7 days	Within the past 4 to 7 days	Within the past 2 to 3 days	Within the past 2 to 3 days	Within the past 2 to 3 days	No, I did not consume these products in the last 7 days	No, I did not consume these products in the last 7 days	No, I did not consume these products in the last 7 days	No, I did not consume these products in the last 7 days	No	No	No	No	Yes
HSM6XRTG	G111826	H4009	H4009C11	metagenomics	19.0	2014-11-12	14.0	15	ibdmdb	Stool Collection #11	15	4009	Cincinnati	7th grade or less	Student	No	No	No	No	No	No	6.0	nonIBD	No, I did not consume these products in the last 7 days	No, I did not consume these products in the last 7 days	No, I did not consume these products in the last 7 days	Yesterday, 1 to 2 times	No, I did not consume these products in the last 7 days	Yesterday, 1 to 2 times	Yesterday, 1 to 2 times	Yesterday, 1 to 2 times	Yesterday, 1 to 2 times	Within the past 2 to 3 days	No	No, I did not consume these products in the last 7 days	Yesterday, 1 to 2 times	Within the past 2 to 3 days	Within the past 2 to 3 days	Within the past 2 to 3 days	Within the past 2 to 3 days	Within the past 2 to 3 days	No, I did not consume these products in the last 7 days	No, I did not consume these products in the last 7 days	Within the past 2 to 3 days	No	No	No	No	No
HSM6XRTO	G111804	H4010	H4010C17	metagenomics	33.0	2015-02-26	45.0	22	ibdmdb	Stool Collection #17	22	4010	Cincinnati	7th grade or less	Student	No	No	No	No	No	No	13.0	UC	Within the past 2 to 3 days	No, I did not consume these products in the last 7 days	Yesterday, 1 to 2 times	Within the past 2 to 3 days	No, I did not consume these products in the last 7 days	No, I did not consume these products in the last 7 days	Yesterday, 1 to 2 times	No, I did not consume these products in the last 7 days	Within the past 4 to 7 days	Within the past 2 to 3 days	No	Within the past 2 to 3 days	Yesterday, 1 to 2 times	Within the past 2 to 3 days	Within the past 2 to 3 days		Within the past 2 to 3 days	Within the past 2 to 3 days	No, I did not consume these products in the last 7 days	No, I did not consume these products in the last 7 days	Yesterday, 1 to 2 times	No	No	No	No	No
HSM6XRUR	G110354	H4023	H4023C5	metagenomics	7.0	2015-01-06	28.0	8	ibdmdb	Stool Collection #5	8	4023	Cincinnati	Some high school	Student	No	No	No	No	No	No	16.0	nonIBD	Yesterday, 1 to 2 times	No, I did not consume these products in the last 7 days	No, I did not consume these products in the last 7 days	Yesterday, 1 to 2 times	No, I did not consume these products in the last 7 days	No, I did not consume these products in the last 7 days	Yesterday, 1 to 2 times	No, I did not consume these products in the last 7 days	No, I did not consume these products in the last 7 days	Within the past 2 to 3 days	No	Yesterday, 1 to 2 times	No, I did not consume these products in the last 7 days	Yesterday, 1 to 2 times	No, I did not consume these products in the last 7 days	Within the past 2 to 3 days	Within the past 2 to 3 days	No, I did not consume these products in the last 7 days	No, I did not consume these products in the last 7 days	No, I did not consume these products in the last 7 days	Within the past 2 to 3 days	No	No	No	No	No
HSM6XRUX	G111823	H4019	H4019C7	metagenomics	12.0	2014-12-23	14.0	11	ibdmdb	Stool Collection #7	11	4019	Cincinnati	7th grade or less	Student	No	No	No	No	No	No	11.0	UC	No, I did not consume these products in the last 7 days	No, I did not consume these products in the last 7 days	No, I did not consume these products in the last 7 days	Yesterday, 1 to 2 times	No, I did not consume these products in the last 7 days	No, I did not consume these products in the last 7 days	Yesterday, 1 to 2 times	No, I did not consume these products in the last 7 days	No, I did not consume these products in the last 7 days	Within the past 4 to 7 days	Yes	No, I did not consume these products in the last 7 days	No, I did not consume these products in the last 7 days	Within the past 2 to 3 days	Within the past 4 to 7 days	Within the past 2 to 3 days	Within the past 4 to 7 days	Within the past 4 to 7 days	No, I did not consume these products in the last 7 days	Yesterday, 1 to 2 times	Within the past 4 to 7 days	No	Yes	No	No	No
HSM6XRVA	G111811	H4013	H4013C13	metagenomics	24.0	2015-01-22	10.0	18	ibdmdb	Stool Collection #13	18	4013	Cincinnati	7th grade or less	Student	No	No	No	No	No	No	8.0	nonIBD	Within the past 4 to 7 days	No, I did not consume these products in the last 7 days	Within the past 2 to 3 days	Yesterday, 1 to 2 times	No, I did not consume these products in the last 7 days	No, I did not consume these products in the last 7 days	Within the past 2 to 3 days	No, I did not consume these products in the last 7 days	Within the past 2 to 3 days	Within the past 2 to 3 days	No	No, I did not consume these products in the last 7 days	Within the past 2 to 3 days	Within the past 2 to 3 days	Yesterday, 1 to 2 times	Within the past 2 to 3 days	Within the past 2 to 3 days	Within the past 4 to 7 days	No, I did not consume these products in the last 7 days	No, I did not consume these products in the last 7 days	Within the past 4 to 7 days	No	No	No	No	No
HSM6XRVM	G110521	H4014	H4014C13	metagenomics	25.0	2015-01-20	13.0	18	ibdmdb	Stool Collection #13	18	4014	Cincinnati	7th grade or less	Student	No	No	No	No	No	No	10.0	CD	Yesterday, 1 to 2 times	No, I did not consume these products in the last 7 days	Within the past 4 to 7 days	Within the past 4 to 7 days	No, I did not consume these products in the last 7 days	Within the past 4 to 7 days	Within the past 4 to 7 days	Within the past 2 to 3 days	Within the past 2 to 3 days	Yesterday, 1 to 2 times	No	Yesterday, 1 to 2 times	Within the past 2 to 3 days	Within the past 4 to 7 days	Within the past 2 to 3 days	Within the past 2 to 3 days	Within the past 2 to 3 days	Within the past 2 to 3 days	No, I did not consume these products in the last 7 days	No, I did not consume these products in the last 7 days	Within the past 2 to 3 days	No	No	No	No	No
HSM7CYX2	H4006C19_MBX	H4006	H4006C19	metabolomics	36.0	2015-02-11	13.0	25	ibdmdb	Stool Collection #19	25	4006	Cincinnati	7th grade or less	Student	No	No	No	No	No	No	8.0	CD	Within the past 2 to 3 days	Within the past 4 to 7 days	No, I did not consume these products in the last 7 days	Yesterday, 3 or more times	No, I did not consume these products in the last 7 days	Within the past 4 to 7 days	Yesterday, 3 or more times	No, I did not consume these products in the last 7 days	Within the past 4 to 7 days	Yesterday, 1 to 2 times	No	No, I did not consume these products in the last 7 days	No, I did not consume these products in the last 7 days	Yesterday, 1 to 2 times	Within the past 4 to 7 days	Within the past 4 to 7 days	Yesterday, 1 to 2 times	Within the past 2 to 3 days	No, I did not consume these products in the last 7 days	No, I did not consume these products in the last 7 days	Yesterday, 1 to 2 times	No	No	No	No	No
HSM7CYX6	G110486	H4006	H4006C21	metagenomics	40.0	2015-03-11	15.0	27	ibdmdb	Stool Collection #21	27	4006	Cincinnati	7th grade or less	Student	No	No	No	No	No	No	8.0	CD	Within the past 4 to 7 days	No, I did not consume these products in the last 7 days	No, I did not consume these products in the last 7 days	Yesterday, 3 or more times	No, I did not consume these products in the last 7 days	Within the past 2 to 3 days	Yesterday, 3 or more times	No, I did not consume these products in the last 7 days	Yesterday, 1 to 2 times	Within the past 2 to 3 days	No	Yesterday, 1 to 2 times	Within the past 4 to 7 days	Yesterday, 1 to 2 times	Within the past 2 to 3 days	Yesterday, 1 to 2 times	Within the past 2 to 3 days	Within the past 4 to 7 days	No, I did not consume these products in the last 7 days	No, I did not consume these products in the last 7 days	Yesterday, 1 to 2 times	No	No	No	No	No
HSM7CYXE	G111813	H4016	H4016C13	metagenomics	24.0	2015-02-20	16.0	18	ibdmdb	Stool Collection #13	18	4016	Cincinnati	7th grade or less	Student	No	No	No	No	No	No	10.0	nonIBD	No, I did not consume these products in the last 7 days	Within the past 2 to 3 days	Within the past 2 to 3 days	Yesterday, 3 or more times	No, I did not consume these products in the last 7 days	No, I did not consume these products in the last 7 days	Yesterday, 1 to 2 times	No, I did not consume these products in the last 7 days	Yesterday, 1 to 2 times	Yesterday, 1 to 2 times	No	No, I did not consume these products in the last 7 days	Yesterday, 1 to 2 times	Yesterday, 1 to 2 times	Within the past 2 to 3 days	Yesterday, 1 to 2 times	Yesterday, 1 to 2 times	Yesterday, 1 to 2 times	Within the past 4 to 7 days	No, I did not consume these products in the last 7 days	Yesterday, 1 to 2 times	No	No	No	No	No
HSM7CYXO	G111815	H4016	H4016C18	metagenomics	34.0	2015-04-29	15.0	23	ibdmdb	Stool Collection #18	23	4016	Cincinnati	7th grade or less	Student	No	No	No	No	No	No	10.0	nonIBD	No, I did not consume these products in the last 7 days	Within the past 2 to 3 days	Within the past 2 to 3 days	Yesterday, 3 or more times	No, I did not consume these products in the last 7 days	Yesterday, 1 to 2 times	Yesterday, 1 to 2 times	No, I did not consume these products in the last 7 days	Yesterday, 1 to 2 times	Yesterday, 1 to 2 times	Yes	No, I did not consume these products in the last 7 days	Yesterday, 1 to 2 times	Yesterday, 1 to 2 times	Yesterday, 1 to 2 times	Yesterday, 1 to 2 times	Yesterday, 1 to 2 times	Yesterday, 1 to 2 times	No, I did not consume these products in the last 7 days	No, I did not consume these products in the last 7 days	Yesterday, 1 to 2 times	Yes	No	No	No	No
HSM7CYY5	G111794	H4017	H4017C15	metagenomics	29.0	2015-04-08	15.0	20	ibdmdb	Stool Collection #15	20	4017	Cincinnati	Some high school	Student	No	No	No	No	No	No	16.0	CD	No, I did not consume these products in the last 7 days	No, I did not consume these products in the last 7 days	No, I did not consume these products in the last 7 days	Yesterday, 3 or more times	No, I did not consume these products in the last 7 days	No, I did not consume these products in the last 7 days	Yesterday, 1 to 2 times	No, I did not consume these products in the last 7 days	No, I did not consume these products in the last 7 days	Within the past 4 to 7 days	Yes	No, I did not consume these products in the last 7 days	No, I did not consume these products in the last 7 days	Yesterday, 1 to 2 times	No, I did not consume these products in the last 7 days	No, I did not consume these products in the last 7 days	Within the past 4 to 7 days	Yesterday, 1 to 2 times	No, I did not consume these products in the last 7 days	No, I did not consume these products in the last 7 days	Within the past 4 to 7 days	No	No	Yes	No	No
HSM7CYYH	G110487	H4018	H4018C14	metagenomics	26.0	2015-03-17	14.0	19	ibdmdb	Stool Collection #14	19	4018	Cincinnati	7th grade or less	Student	No	No	No	No	No	No	13.0	nonIBD	Yesterday, 1 to 2 times	No, I did not consume these products in the last 7 days	Yesterday, 1 to 2 times	Yesterday, 1 to 2 times	No, I did not consume these products in the last 7 days	No, I did not consume these products in the last 7 days	Yesterday, 1 to 2 times	No, I did not consume these products in the last 7 days	No, I did not consume these products in the last 7 days	Within the past 2 to 3 days	No	No, I did not consume these products in the last 7 days	Within the past 4 to 7 days	Yesterday, 1 to 2 times	Yesterday, 1 to 2 times	Within the past 4 to 7 days	Within the past 4 to 7 days	Within the past 2 to 3 days	No, I did not consume these products in the last 7 days	No, I did not consume these products in the last 7 days	Yesterday, 1 to 2 times	No	No	No	No	No
HSM7CYZ9	G111749	H4015	H4015C15	metagenomics	28.0	2015-02-17	14.0	20	ibdmdb	Stool Collection #15	20	4015	Cincinnati	Some high school	Student	No	No	No	No	No	No	15.0	CD	Within the past 2 to 3 days	No, I did not consume these products in the last 7 days	No, I did not consume these products in the last 7 days		No, I did not consume these products in the last 7 days	Within the past 2 to 3 days	Yesterday, 1 to 2 times	No, I did not consume these products in the last 7 days	Within the past 2 to 3 days	Within the past 2 to 3 days	No	No, I did not consume these products in the last 7 days	Within the past 2 to 3 days	Yesterday, 1 to 2 times	Within the past 2 to 3 days	Yesterday, 1 to 2 times	Within the past 2 to 3 days	Within the past 2 to 3 days	No, I did not consume these products in the last 7 days	No, I did not consume these products in the last 7 days	Within the past 2 to 3 days	No	No	No	No	No
HSM7CYZB	G111769	H4015	H4015C16	metagenomics	30.0	2015-03-03	14.0	21	ibdmdb	Stool Collection #16	21	4015	Cincinnati	Some high school	Student	No	No	No	No	No	No	15.0	CD	Within the past 2 to 3 days	No, I did not consume these products in the last 7 days	Within the past 2 to 3 days	Yesterday, 3 or more times	No, I did not consume these products in the last 7 days	Within the past 4 to 7 days	Yesterday, 1 to 2 times	No, I did not consume these products in the last 7 days	Within the past 2 to 3 days	Yesterday, 1 to 2 times	No	No, I did not consume these products in the last 7 days	Within the past 2 to 3 days	Yesterday, 1 to 2 times	Within the past 2 to 3 days	Within the past 2 to 3 days	Within the past 2 to 3 days	Within the past 2 to 3 days	Within the past 2 to 3 days	Within the past 4 to 7 days	Within the past 2 to 3 days	No	No	No	No	No
HSM7CYZD	G111742	H4015	H4015C17	metagenomics	32.0	2015-03-18	15.0	22	ibdmdb	Stool Collection #17	22	4015	Cincinnati	Some high school	Student	No	No	No	No	No	No	15.0	CD	No, I did not consume these products in the last 7 days	No, I did not consume these products in the last 7 days	Within the past 4 to 7 days	Yesterday, 3 or more times	No, I did not consume these products in the last 7 days	Within the past 2 to 3 days	Yesterday, 1 to 2 times	Within the past 4 to 7 days	Within the past 2 to 3 days	Within the past 2 to 3 days	No	No, I did not consume these products in the last 7 days	Within the past 2 to 3 days	Within the past 4 to 7 days	Yesterday, 1 to 2 times	Within the past 2 to 3 days	Within the past 4 to 7 days	Within the past 4 to 7 days	No, I did not consume these products in the last 7 days	Within the past 4 to 7 days	Within the past 2 to 3 days	No	No	No	No	No
HSM7CYZF	G111781	H4015	H4015C18	metagenomics	34.0	2015-03-31	13.0	23	ibdmdb	Stool Collection #18	23	4015	Cincinnati	Some high school	Student	No	No	No	No	No	No	15.0	CD	No, I did not consume these products in the last 7 days	No, I did not consume these products in the last 7 days	Yesterday, 1 to 2 times	Yesterday, 3 or more times	No, I did not consume these products in the last 7 days	Within the past 2 to 3 days	Yesterday, 1 to 2 times	Yesterday, 1 to 2 times	Within the past 2 to 3 days	Yesterday, 1 to 2 times	No	No, I did not consume these products in the last 7 days	Within the past 2 to 3 days	Yesterday, 1 to 2 times	Within the past 2 to 3 days	Within the past 2 to 3 days	Within the past 2 to 3 days	Within the past 2 to 3 days	No, I did not consume these products in the last 7 days	Within the past 2 to 3 days	Within the past 2 to 3 days	No	No	No	No	No
HSM7CYZR	G111748	H4022	H4022C12	metagenomics	22.0	2015-04-01	15.0	16	ibdmdb	Stool Collection #12	16	4022	Cincinnati	7th grade or less	Student	No	No	No	No	No	No	9.0	nonIBD	Yesterday, 1 to 2 times	No, I did not consume these products in the last 7 days	No, I did not consume these products in the last 7 days	Yesterday, 3 or more times	No, I did not consume these products in the last 7 days	No, I did not consume these products in the last 7 days	Yesterday, 1 to 2 times	No, I did not consume these products in the last 7 days	Yesterday, 3 or more times	Yesterday, 1 to 2 times	No	Within the past 4 to 7 days	Yesterday, 1 to 2 times	Within the past 2 to 3 days	Within the past 2 to 3 days	Within the past 2 to 3 days	Within the past 2 to 3 days	Within the past 4 to 7 days	Within the past 2 to 3 days	Within the past 4 to 7 days	Yesterday, 1 to 2 times	No	No	No	No	No
HSM7CYZT	H4004C19_MBX	H4004	H4004C19	metabolomics	36.0	2015-01-28	13.0	25	ibdmdb	Stool Collection #19	25	4004	Cincinnati	Some high school	Student	No	No	No	No	No	No	14.0	CD	No, I did not consume these products in the last 7 days	No, I did not consume these products in the last 7 days	No, I did not consume these products in the last 7 days	Yesterday, 3 or more times	No, I did not consume these products in the last 7 days	Within the past 2 to 3 days	Within the past 2 to 3 days	No, I did not consume these products in the last 7 days	No, I did not consume these products in the last 7 days	No, I did not consume these products in the last 7 days	No	No, I did not consume these products in the last 7 days	No, I did not consume these products in the last 7 days	No, I did not consume these products in the last 7 days	No, I did not consume these products in the last 7 days	No, I did not consume these products in the last 7 days	Within the past 4 to 7 days	No, I did not consume these products in the last 7 days	No, I did not consume these products in the last 7 days	No, I did not consume these products in the last 7 days	No, I did not consume these products in the last 7 days	No	No	No	No	Yes
HSM7CZ1G	G111778	H4023	H4023C12	metagenomics	21.0	2015-04-15	14.0	16	ibdmdb	Stool Collection #12	16	4023	Cincinnati	Some high school	Student	No	No	No	No	No	No	16.0	nonIBD	Yesterday, 3 or more times	No, I did not consume these products in the last 7 days	No, I did not consume these products in the last 7 days	Yesterday, 1 to 2 times	No, I did not consume these products in the last 7 days	No, I did not consume these products in the last 7 days	Yesterday, 1 to 2 times	No, I did not consume these products in the last 7 days	No, I did not consume these products in the last 7 days	Yesterday, 1 to 2 times	No	No, I did not consume these products in the last 7 days	No, I did not consume these products in the last 7 days	Yesterday, 1 to 2 times	No, I did not consume these products in the last 7 days	Yesterday, 1 to 2 times	Yesterday, 1 to 2 times	Yesterday, 1 to 2 times	No, I did not consume these products in the last 7 days	No, I did not consume these products in the last 7 days	Yesterday, 1 to 2 times	No	No	No	No	No
HSM7CZ1V	G110281	H4027	H4027C3	metagenomics	3.0	2015-02-24	13.0	6	ibdmdb	Stool Collection #3	6	4027	Cincinnati	Some high school	Student	No	No	No	No	No	No	15.0	UC	Within the past 2 to 3 days	No, I did not consume these products in the last 7 days	Yesterday, 1 to 2 times	Yesterday, 3 or more times	No, I did not consume these products in the last 7 days	No, I did not consume these products in the last 7 days	Yesterday, 1 to 2 times	No, I did not consume these products in the last 7 days	Yesterday, 3 or more times	Yesterday, 1 to 2 times	No	Yesterday, 1 to 2 times	Yesterday, 1 to 2 times	Within the past 2 to 3 days	Yesterday, 1 to 2 times	Yesterday, 1 to 2 times	Within the past 4 to 7 days	Yesterday, 1 to 2 times	No, I did not consume these products in the last 7 days	No, I did not consume these products in the last 7 days	Yesterday, 1 to 2 times	No	No	No	No	No
HSM7CZ1Z	G110292	H4027	H4027C5	metagenomics	7.0	2015-03-24	13.0	8	ibdmdb	Stool Collection #5	8	4027	Cincinnati	Some high school	Student	No	No	No	No	No	No	15.0	UC	Within the past 2 to 3 days	No, I did not consume these products in the last 7 days	Within the past 4 to 7 days	Yesterday, 3 or more times	No, I did not consume these products in the last 7 days	Yesterday, 1 to 2 times	Yesterday, 3 or more times	No, I did not consume these products in the last 7 days	Within the past 4 to 7 days	Within the past 4 to 7 days	No	Within the past 4 to 7 days	Within the past 2 to 3 days	Within the past 4 to 7 days	Within the past 2 to 3 days	Within the past 2 to 3 days	Within the past 2 to 3 days	Within the past 4 to 7 days	No, I did not consume these products in the last 7 days	No, I did not consume these products in the last 7 days	Within the past 2 to 3 days	No	No	No	No	No
HSM7CZ2E	G111796	H4024	H4024C11	metagenomics	21.0	2015-04-21	26.0	15	ibdmdb	Stool Collection #11	15	4024	Cincinnati	7th grade or less	Student	No	No	No	No	No	No	11.0	nonIBD	Yesterday, 3 or more times	No, I did not consume these products in the last 7 days	No, I did not consume these products in the last 7 days	Yesterday, 3 or more times	No, I did not consume these products in the last 7 days	No, I did not consume these products in the last 7 days	Yesterday, 1 to 2 times	No, I did not consume these products in the last 7 days	Within the past 2 to 3 days	Yesterday, 1 to 2 times	No	No, I did not consume these products in the last 7 days	No, I did not consume these products in the last 7 days	Yesterday, 1 to 2 times	Yesterday, 1 to 2 times	Within the past 2 to 3 days	Yesterday, 1 to 2 times	Yesterday, 1 to 2 times	No, I did not consume these products in the last 7 days	No, I did not consume these products in the last 7 days	Yesterday, 3 or more times	No	No	No	No	No
HSM7CZ2Z	G110289	H4030	H4030C2	metagenomics	1.0	2015-03-17	13.0	5	ibdmdb	Stool Collection #2	5	4030	Cincinnati	Some high school	Student	No	No	No	No	No	No	16.0	CD	Yesterday, 3 or more times	No, I did not consume these products in the last 7 days	Yesterday, 3 or more times	Yesterday, 1 to 2 times	Yesterday, 1 to 2 times	No, I did not consume these products in the last 7 days	Yesterday, 1 to 2 times	No, I did not consume these products in the last 7 days	Yesterday, 1 to 2 times	Yesterday, 1 to 2 times	Yes	No, I did not consume these products in the last 7 days	Yesterday, 1 to 2 times	Within the past 2 to 3 days	Within the past 4 to 7 days	Within the past 2 to 3 days	Within the past 2 to 3 days	Yesterday, 1 to 2 times	Within the past 2 to 3 days	Within the past 4 to 7 days	Within the past 2 to 3 days	Yes	No	No	No	Yes
HSM7CZ3C	G110295	H4031	H4031C3	metagenomics	4.0	2015-04-07	14.0	6	ibdmdb	Stool Collection #3	6	4031	Cincinnati	7th grade or less	Student	No	No	No	No	No	No	12.0	CD	Within the past 4 to 7 days	Within the past 2 to 3 days	No, I did not consume these products in the last 7 days	Within the past 4 to 7 days	No, I did not consume these products in the last 7 days	Yesterday, 1 to 2 times	Yesterday, 1 to 2 times	Yesterday, 1 to 2 times	Yesterday, 1 to 2 times	Yesterday, 1 to 2 times	Yes	No, I did not consume these products in the last 7 days	Within the past 2 to 3 days	Within the past 4 to 7 days	Yesterday, 1 to 2 times	Yesterday, 1 to 2 times	Yesterday, 1 to 2 times	Within the past 4 to 7 days	No, I did not consume these products in the last 7 days	No, I did not consume these products in the last 7 days	Yesterday, 1 to 2 times	No	No	Yes	No	No
HSM7J4HK	G111798	H4023	H4023C18	metagenomics	33.0	2015-07-08	15.0	23	ibdmdb	Stool Collection #18	23	4023	Cincinnati	Some high school	Student	No	No	No	No	No	No	16.0	nonIBD	No, I did not consume these products in the last 7 days	Yesterday, 3 or more times	No, I did not consume these products in the last 7 days	Yesterday, 3 or more times	No, I did not consume these products in the last 7 days	No, I did not consume these products in the last 7 days	Yesterday, 3 or more times	No, I did not consume these products in the last 7 days	No, I did not consume these products in the last 7 days	No, I did not consume these products in the last 7 days	No	No, I did not consume these products in the last 7 days	Yesterday, 1 to 2 times	No, I did not consume these products in the last 7 days	No, I did not consume these products in the last 7 days	Yesterday, 1 to 2 times	Yesterday, 3 or more times	Within the past 2 to 3 days	No, I did not consume these products in the last 7 days	No, I did not consume these products in the last 7 days	Yesterday, 3 or more times	No	No	No	No	No
HSM7J4HQ	G110314	H4035	H4035C4	metagenomics	6.0	2015-06-02	14.0	7	ibdmdb	Stool Collection #4	7	4035	Cincinnati	Some high school	Student	No	No	No	No	No	No	16.0	UC	Yesterday, 3 or more times	Yesterday, 1 to 2 times	No, I did not consume these products in the last 7 days	Within the past 4 to 7 days	No, I did not consume these products in the last 7 days	No, I did not consume these products in the last 7 days	Within the past 4 to 7 days	No, I did not consume these products in the last 7 days	Within the past 4 to 7 days	No, I did not consume these products in the last 7 days	No	No, I did not consume these products in the last 7 days	Within the past 4 to 7 days	Yesterday, 1 to 2 times	No, I did not consume these products in the last 7 days	Within the past 4 to 7 days	Within the past 4 to 7 days	No, I did not consume these products in the last 7 days	No, I did not consume these products in the last 7 days	No, I did not consume these products in the last 7 days	Within the past 2 to 3 days	No	No	No	No	No
HSM7J4HU	G110299	H4035	H4035C6	metagenomics	10.0	2015-06-30	14.0	9	ibdmdb	Stool Collection #6	9	4035	Cincinnati	Some high school	Student	No	No	No	No	No	No	16.0	UC	Yesterday, 1 to 2 times	No, I did not consume these products in the last 7 days	No, I did not consume these products in the last 7 days	Yesterday, 1 to 2 times	No, I did not consume these products in the last 7 days	Within the past 2 to 3 days	Yesterday, 1 to 2 times	Within the past 2 to 3 days	Within the past 4 to 7 days	No, I did not consume these products in the last 7 days	No	No, I did not consume these products in the last 7 days	No, I did not consume these products in the last 7 days	Yesterday, 1 to 2 times	No, I did not consume these products in the last 7 days	Within the past 2 to 3 days	Within the past 4 to 7 days	Yesterday, 1 to 2 times	No, I did not consume these products in the last 7 days	No, I did not consume these products in the last 7 days	Yesterday, 1 to 2 times	No	No	No	No	No
HSM7J4I9	G111789	H4024	H4024C18	metagenomics	34.0	2015-07-20	19.0	23	ibdmdb	Stool Collection #18	23	4024	Cincinnati	7th grade or less	Student	No	No	No	No	No	No	11.0	nonIBD	Yesterday, 3 or more times	No, I did not consume these products in the last 7 days	No, I did not consume these products in the last 7 days	Yesterday, 3 or more times	No, I did not consume these products in the last 7 days	No, I did not consume these products in the last 7 days	Yesterday, 1 to 2 times	No, I did not consume these products in the last 7 days	Yesterday, 1 to 2 times	Yesterday, 1 to 2 times	No	No, I did not consume these products in the last 7 days	No, I did not consume these products in the last 7 days	Yesterday, 1 to 2 times	Within the past 4 to 7 days	Yesterday, 1 to 2 times	Yesterday, 1 to 2 times	Yesterday, 3 or more times	No, I did not consume these products in the last 7 days	Within the past 2 to 3 days	Yesterday, 1 to 2 times	No	No	No	No	No
HSM7J4J9	G111871	H4038	H4038C3	metagenomics	4.0	2015-07-07	14.0	6	ibdmdb	Stool Collection #3	6	4038	Cincinnati	Some high school	Student	No	No	No	No	No	No	15.0	CD	Yesterday, 1 to 2 times	No, I did not consume these products in the last 7 days	Yesterday, 3 or more times	Yesterday, 3 or more times	No, I did not consume these products in the last 7 days	No, I did not consume these products in the last 7 days	Yesterday, 1 to 2 times	No, I did not consume these products in the last 7 days	No, I did not consume these products in the last 7 days	Yesterday, 3 or more times	Yes	No, I did not consume these products in the last 7 days	Yesterday, 3 or more times	Within the past 4 to 7 days	Within the past 4 to 7 days	Yesterday, 1 to 2 times	Yesterday, 1 to 2 times	Within the past 2 to 3 days	No, I did not consume these products in the last 7 days	No, I did not consume these products in the last 7 days	Yesterday, 3 or more times	No	Yes	No	No	No
HSM7J4JD	G110332	H4038	H4038C5	metagenomics	8.0	2015-08-04	14.0	8	ibdmdb	Stool Collection #5	8	4038	Cincinnati	Some high school	Student	No	No	No	No	No	No	15.0	CD	Within the past 2 to 3 days	No, I did not consume these products in the last 7 days	Yesterday, 1 to 2 times	Yesterday, 3 or more times	No, I did not consume these products in the last 7 days	No, I did not consume these products in the last 7 days	Yesterday, 1 to 2 times	No, I did not consume these products in the last 7 days	No, I did not consume these products in the last 7 days	Yesterday, 1 to 2 times	Yes	Within the past 4 to 7 days	Within the past 4 to 7 days	Yesterday, 1 to 2 times	Within the past 2 to 3 days	Yesterday, 1 to 2 times	Yesterday, 1 to 2 times	Within the past 2 to 3 days	No, I did not consume these products in the last 7 days	No, I did not consume these products in the last 7 days	Yesterday, 3 or more times	No	Yes	No	No	No
HSM7J4JF	H4038C6_MBX	H4038	H4038C6	metabolomics	10.0	2015-08-18	14.0	9	ibdmdb	Stool Collection #6	9	4038	Cincinnati	Some high school	Student	No	No	No	No	No	No	15.0	CD	Yesterday, 1 to 2 times	No, I did not consume these products in the last 7 days	Yesterday, 1 to 2 times	Yesterday, 3 or more times	No, I did not consume these products in the last 7 days	No, I did not consume these products in the last 7 days	Yesterday, 1 to 2 times	No, I did not consume these products in the last 7 days	Yesterday, 1 to 2 times	Yesterday, 1 to 2 times	Yes	No, I did not consume these products in the last 7 days	Yesterday, 1 to 2 times	Within the past 4 to 7 days	No, I did not consume these products in the last 7 days	Yesterday, 1 to 2 times	Within the past 2 to 3 days	Yesterday, 1 to 2 times	No, I did not consume these products in the last 7 days	No, I did not consume these products in the last 7 days	Yesterday, 3 or more times	No	Yes	No	No	No
HSM7J4JN	G110434	H4039	H4039C5	metagenomics	8.0	2015-08-11	14.0	8	ibdmdb	Stool Collection #5	8	4039	Cincinnati	7th grade or less	Student	No	No	No	No	No	No	12.0	CD	Yesterday, 1 to 2 times	No, I did not consume these products in the last 7 days	No, I did not consume these products in the last 7 days	Yesterday, 3 or more times	No, I did not consume these products in the last 7 days	Yesterday, 1 to 2 times	Yesterday, 3 or more times	No, I did not consume these products in the last 7 days	Yesterday, 1 to 2 times	Yesterday, 1 to 2 times	Yes	No, I did not consume these products in the last 7 days	Yesterday, 1 to 2 times		Within the past 2 to 3 days	Yesterday, 1 to 2 times	Yesterday, 1 to 2 times	Yesterday, 1 to 2 times	No, I did not consume these products in the last 7 days	No, I did not consume these products in the last 7 days	Yesterday, 1 to 2 times	No	No	Yes	No	No
HSM7J4JP	G111893	H4039	H4039C6	metagenomics	10.0	2015-08-25	14.0	9	ibdmdb	Stool Collection #6	9	4039	Cincinnati	7th grade or less	Student	No	No	No	No	No	No	12.0	CD	Yesterday, 1 to 2 times	No, I did not consume these products in the last 7 days	No, I did not consume these products in the last 7 days	Yesterday, 3 or more times	No, I did not consume these products in the last 7 days	Within the past 2 to 3 days	Yesterday, 1 to 2 times	No, I did not consume these products in the last 7 days	Within the past 2 to 3 days	Yesterday, 1 to 2 times	Yes	No, I did not consume these products in the last 7 days	Yesterday, 1 to 2 times	Within the past 2 to 3 days	No, I did not consume these products in the last 7 days	Yesterday, 1 to 2 times	Yesterday, 1 to 2 times	Yesterday, 1 to 2 times	No, I did not consume these products in the last 7 days	No, I did not consume these products in the last 7 days	Yesterday, 1 to 2 times	No	No	Yes	No	No
HSM7J4K2	G110323	H4035	H4035C8	metagenomics	15.0	2015-08-04	21.0	12	ibdmdb	Stool Collection #8	12	4035	Cincinnati	Some high school	Student	No	No	No	No	No	No	16.0	UC	Yesterday, 3 or more times	Within the past 4 to 7 days	Within the past 4 to 7 days	Within the past 2 to 3 days	No, I did not consume these products in the last 7 days	No, I did not consume these products in the last 7 days	Yesterday, 1 to 2 times	No, I did not consume these products in the last 7 days	Within the past 4 to 7 days	No, I did not consume these products in the last 7 days	No	No, I did not consume these products in the last 7 days	No, I did not consume these products in the last 7 days	Yesterday, 1 to 2 times	Within the past 4 to 7 days	Within the past 4 to 7 days	Within the past 4 to 7 days	Within the past 4 to 7 days	No, I did not consume these products in the last 7 days	Within the past 4 to 7 days	Within the past 2 to 3 days	No	No	No	No	No
HSM7J4KM	G111745	H4023	H4023C24	metagenomics	45.0	2015-09-30	14.0	30	ibdmdb	Stool Collection #24	30	4023	Cincinnati	Some high school	Student	No	No	No	No	No	No	16.0	nonIBD	Yesterday, 1 to 2 times	No, I did not consume these products in the last 7 days	No, I did not consume these products in the last 7 days	Yesterday, 1 to 2 times	No, I did not consume these products in the last 7 days	No, I did not consume these products in the last 7 days	Yesterday, 1 to 2 times	No, I did not consume these products in the last 7 days	No, I did not consume these products in the last 7 days	Within the past 2 to 3 days	No	No, I did not consume these products in the last 7 days	No, I did not consume these products in the last 7 days	Yesterday, 1 to 2 times	No, I did not consume these products in the last 7 days	Within the past 2 to 3 days	Yesterday, 1 to 2 times	Within the past 2 to 3 days	No, I did not consume these products in the last 7 days	No, I did not consume these products in the last 7 days	Yesterday, 1 to 2 times	No	No	No	No	No
HSM7J4LN	H4018C24_MBX	H4018	H4018C24	metabolomics	46.0	2015-08-04	14.0	30	ibdmdb	Stool Collection #24	30	4018	Cincinnati	7th grade or less	Student	No	No	No	No	No	No	13.0	nonIBD	Within the past 2 to 3 days	No, I did not consume these products in the last 7 days	Yesterday, 1 to 2 times	Within the past 2 to 3 days	No, I did not consume these products in the last 7 days	No, I did not consume these products in the last 7 days	Yesterday, 1 to 2 times	No, I did not consume these products in the last 7 days	Within the past 4 to 7 days	Within the past 4 to 7 days	Yes	No, I did not consume these products in the last 7 days	Within the past 2 to 3 days	Yesterday, 1 to 2 times	No, I did not consume these products in the last 7 days	Within the past 4 to 7 days	Within the past 2 to 3 days	Yesterday, 1 to 2 times	No, I did not consume these products in the last 7 days	No, I did not consume these products in the last 7 days	Within the past 2 to 3 days	Yes	No	No	No	No
HSM7J4M8	G110300	H4019	H4019C21	metagenomics	40.0	2015-07-08	15.0	27	ibdmdb	Stool Collection #21	27	4019	Cincinnati	7th grade or less	Student	No	No	No	No	No	No	11.0	UC	No, I did not consume these products in the last 7 days	No, I did not consume these products in the last 7 days	No, I did not consume these products in the last 7 days	Yesterday, 1 to 2 times	No, I did not consume these products in the last 7 days	No, I did not consume these products in the last 7 days	Within the past 4 to 7 days	Yesterday, 1 to 2 times	Within the past 2 to 3 days	Within the past 2 to 3 days	Yes	Within the past 4 to 7 days	Within the past 2 to 3 days	Within the past 2 to 3 days	Within the past 2 to 3 days	Within the past 4 to 7 days	Within the past 4 to 7 days	Within the past 2 to 3 days	No, I did not consume these products in the last 7 days	No, I did not consume these products in the last 7 days	Within the past 2 to 3 days	No	Yes	No	No	No
HSM7J4MY	H4028C13_MBX	H4028	H4028C13	metabolomics	24.0	2015-07-17	14.0	18	ibdmdb	Stool Collection #13	18	4028	Cincinnati	7th grade or less	Student	No	No	No	No	No	No	13.0	CD	Yesterday, 1 to 2 times	No, I did not consume these products in the last 7 days	No, I did not consume these products in the last 7 days	Yesterday, 1 to 2 times	No, I did not consume these products in the last 7 days	Within the past 4 to 7 days	Yesterday, 1 to 2 times	No, I did not consume these products in the last 7 days	No, I did not consume these products in the last 7 days	Within the past 2 to 3 days	No	No, I did not consume these products in the last 7 days	Yesterday, 1 to 2 times	Within the past 2 to 3 days	No, I did not consume these products in the last 7 days	Yesterday, 1 to 2 times	Yesterday, 1 to 2 times	No, I did not consume these products in the last 7 days	Within the past 4 to 7 days	Within the past 4 to 7 days	Within the past 2 to 3 days	No	No	No	No	No
HSM7J4NO	G110432	H4040	H4040C2	metagenomics	2.0	2015-08-04	19.0	5	ibdmdb	Stool Collection #2	5	4040	Cincinnati	Some high school	Student	No	No	No	No	No	No	17.0	UC	Yesterday, 1 to 2 times	No, I did not consume these products in the last 7 days	Yesterday, 1 to 2 times	Yesterday, 1 to 2 times	No, I did not consume these products in the last 7 days	No, I did not consume these products in the last 7 days	Within the past 2 to 3 days	No, I did not consume these products in the last 7 days	No, I did not consume these products in the last 7 days	No, I did not consume these products in the last 7 days	No	No, I did not consume these products in the last 7 days	No, I did not consume these products in the last 7 days	Yesterday, 1 to 2 times	Within the past 2 to 3 days	No, I did not consume these products in the last 7 days	Yesterday, 1 to 2 times	Within the past 4 to 7 days	No, I did not consume these products in the last 7 days	No, I did not consume these products in the last 7 days	Yesterday, 1 to 2 times	No	No	No	No	No
HSM7J4NS	G110436	H4040	H4040C4	metagenomics	7.0	2015-09-03	14.0	7	ibdmdb	Stool Collection #4	7	4040	Cincinnati	Some high school	Student	No	No	No	No	No	No	17.0	UC	Within the past 2 to 3 days	No, I did not consume these products in the last 7 days	Yesterday, 1 to 2 times	Yesterday, 1 to 2 times	No, I did not consume these products in the last 7 days	No, I did not consume these products in the last 7 days	Yesterday, 1 to 2 times	No, I did not consume these products in the last 7 days	Yesterday, 1 to 2 times	Within the past 4 to 7 days	No	No, I did not consume these products in the last 7 days	No, I did not consume these products in the last 7 days	Yesterday, 1 to 2 times	Within the past 4 to 7 days	No, I did not consume these products in the last 7 days	Within the past 2 to 3 days	Yesterday, 1 to 2 times	No, I did not consume these products in the last 7 days	No, I did not consume these products in the last 7 days	Yesterday, 1 to 2 times	No	No	No	No	No
HSM7J4NU	H4040C5_MBX	H4040	H4040C5	metabolomics	9.0	2015-09-23	20.0	8	ibdmdb	Stool Collection #5	8	4040	Cincinnati	Some high school	Student	No	No	No	No	No	No	17.0	UC	Yesterday, 1 to 2 times	No, I did not consume these products in the last 7 days	Yesterday, 1 to 2 times	Yesterday, 1 to 2 times	No, I did not consume these products in the last 7 days	No, I did not consume these products in the last 7 days	Yesterday, 1 to 2 times	No, I did not consume these products in the last 7 days	Within the past 2 to 3 days	No, I did not consume these products in the last 7 days	No	No, I did not consume these products in the last 7 days	No, I did not consume these products in the last 7 days	Yesterday, 1 to 2 times	No, I did not consume these products in the last 7 days	No, I did not consume these products in the last 7 days	Within the past 2 to 3 days	Yesterday, 1 to 2 times	No, I did not consume these products in the last 7 days	No, I did not consume these products in the last 7 days	Yesterday, 1 to 2 times	No	No	No	No	No
HSM7J4O9	G110327	H4024	H4024C24	metagenomics	46.0	2015-10-07	13.0	30	ibdmdb	Stool Collection #24	30	4024	Cincinnati	7th grade or less	Student	No	No	No	No	No	No	11.0	nonIBD	Yesterday, 3 or more times	No, I did not consume these products in the last 7 days	No, I did not consume these products in the last 7 days	Yesterday, 3 or more times	No, I did not consume these products in the last 7 days	No, I did not consume these products in the last 7 days	Yesterday, 1 to 2 times	No, I did not consume these products in the last 7 days	Yesterday, 1 to 2 times	Yesterday, 1 to 2 times	No	No, I did not consume these products in the last 7 days	Yesterday, 1 to 2 times	Yesterday, 1 to 2 times	No, I did not consume these products in the last 7 days	Yesterday, 1 to 2 times	Within the past 2 to 3 days	Yesterday, 1 to 2 times	No, I did not consume these products in the last 7 days	No, I did not consume these products in the last 7 days	Yesterday, 3 or more times	No	No	No	No	No
HSM7J4OB	G111894	H4031	H4031C13	metagenomics	24.0	2015-08-25	14.0	18	ibdmdb	Stool Collection #13	18	4031	Cincinnati	7th grade or less	Student	No	No	No	No	No	No	12.0	CD	Yesterday, 1 to 2 times	No, I did not consume these products in the last 7 days	No, I did not consume these products in the last 7 days	Yesterday, 1 to 2 times	No, I did not consume these products in the last 7 days	Yesterday, 1 to 2 times	Yesterday, 1 to 2 times	Yesterday, 1 to 2 times	Yesterday, 1 to 2 times	Within the past 4 to 7 days	No	No, I did not consume these products in the last 7 days	Within the past 2 to 3 days	Yesterday, 1 to 2 times	Within the past 4 to 7 days	Within the past 2 to 3 days	Yesterday, 1 to 2 times	Within the past 2 to 3 days	No, I did not consume these products in the last 7 days	No, I did not consume these products in the last 7 days	Yesterday, 1 to 2 times	No	No	No	No	No
HSM7J4OL	G111903	H4031	H4031C18	metagenomics	35.0	2015-11-10	18.0	23	ibdmdb	Stool Collection #18	23	4031	Cincinnati	7th grade or less	Student	No	No	No	No	No	No	12.0	CD	Within the past 4 to 7 days	No, I did not consume these products in the last 7 days	No, I did not consume these products in the last 7 days	Yesterday, 1 to 2 times	No, I did not consume these products in the last 7 days	Within the past 2 to 3 days	Yesterday, 1 to 2 times	Within the past 2 to 3 days	Yesterday, 1 to 2 times	No, I did not consume these products in the last 7 days	No	No, I did not consume these products in the last 7 days	Within the past 4 to 7 days	Yesterday, 1 to 2 times	Within the past 4 to 7 days	Within the past 4 to 7 days	Within the past 4 to 7 days	Within the past 4 to 7 days	No, I did not consume these products in the last 7 days	No, I did not consume these products in the last 7 days	Within the past 2 to 3 days	No	No	No	No	No
HSM7J4OT	H4030C16_MBX	H4030	H4030C16	metabolomics	31.0	2015-10-08	15.0	21	ibdmdb	Stool Collection #16	21	4030	Cincinnati	Some high school	Student	No	No	No	No	No	No	16.0	CD	Yesterday, 1 to 2 times	No, I did not consume these products in the last 7 days	Yesterday, 1 to 2 times	Yesterday, 3 or more times	Within the past 4 to 7 days	No, I did not consume these products in the last 7 days	Yesterday, 1 to 2 times	No, I did not consume these products in the last 7 days	Yesterday, 1 to 2 times	Yesterday, 1 to 2 times		No, I did not consume these products in the last 7 days	Within the past 2 to 3 days	Within the past 2 to 3 days	Within the past 4 to 7 days	Within the past 2 to 3 days	Yesterday, 1 to 2 times	Within the past 2 to 3 days	No, I did not consume these products in the last 7 days	No, I did not consume these products in the last 7 days	No, I did not consume these products in the last 7 days	No	No	No
HSM7J4PC	G111760	H4019	H4019C13	metagenomics	24.0	2015-03-17	13.0	18	ibdmdb	Stool Collection #13	18	4019	Cincinnati	7th grade or less	Student	No	No	No	No	No	No	11.0	UC	No, I did not consume these products in the last 7 days	No, I did not consume these products in the last 7 days	Within the past 2 to 3 days	Within the past 2 to 3 days	No, I did not consume these products in the last 7 days	No, I did not consume these products in the last 7 days	Within the past 4 to 7 days	Yesterday, 1 to 2 times	No, I did not consume these products in the last 7 days	No, I did not consume these products in the last 7 days	Yes	No, I did not consume these products in the last 7 days	No, I did not consume these products in the last 7 days	Yesterday, 1 to 2 times	Within the past 2 to 3 days	Within the past 4 to 7 days	Within the past 2 to 3 days	Within the past 4 to 7 days	No, I did not consume these products in the last 7 days	No, I did not consume these products in the last 7 days	Within the past 4 to 7 days	No	Yes	No	No	No
HSM7J4PM	G110318	H4019	H4019C18	metagenomics	36.0	2015-06-09	20.0	23	ibdmdb	Stool Collection #18	23	4019	Cincinnati	7th grade or less	Student	No	No	No	No	No	No	11.0	UC	No, I did not consume these products in the last 7 days	No, I did not consume these products in the last 7 days	Within the past 4 to 7 days	Within the past 2 to 3 days	No, I did not consume these products in the last 7 days	No, I did not consume these products in the last 7 days	Within the past 4 to 7 days	Yesterday, 1 to 2 times	No, I did not consume these products in the last 7 days	Within the past 2 to 3 days	Yes	No, I did not consume these products in the last 7 days	No, I did not consume these products in the last 7 days	Within the past 4 to 7 days	Yesterday, 3 or more times	Within the past 4 to 7 days	Within the past 4 to 7 days	Yesterday, 1 to 2 times	Within the past 2 to 3 days	Within the past 4 to 7 days	Within the past 4 to 7 days	No	Yes	No	No	No
HSM7J4PQ	G110287	H4020	H4020C14	metagenomics	26.0	2015-04-13	18.0	19	ibdmdb	Stool Collection #14	19	4020	Cincinnati	Some high school	Student	No	No	No	No	No	No	13.0	CD	Yesterday, 1 to 2 times	No, I did not consume these products in the last 7 days	Within the past 4 to 7 days	Yesterday, 1 to 2 times	No, I did not consume these products in the last 7 days	No, I did not consume these products in the last 7 days	Yesterday, 3 or more times	No, I did not consume these products in the last 7 days	Yesterday, 1 to 2 times	Yesterday, 1 to 2 times	No	No, I did not consume these products in the last 7 days	Yesterday, 1 to 2 times	Yesterday, 3 or more times	Within the past 2 to 3 days	Within the past 4 to 7 days	Within the past 2 to 3 days	Yesterday, 1 to 2 times	Within the past 4 to 7 days	No, I did not consume these products in the last 7 days	Yesterday, 3 or more times	No	No	No	No	No
HSM7J4Q1	G111865	H4032	H4032C2	metagenomics	1.0	2015-03-24	13.0	5	ibdmdb	Stool Collection #2	5	4032	Cincinnati	7th grade or less	Student	No	No	No	No	No	No	12.0	CD	No, I did not consume these products in the last 7 days	No, I did not consume these products in the last 7 days	Yesterday, 1 to 2 times	Yesterday, 3 or more times	No, I did not consume these products in the last 7 days	Within the past 2 to 3 days	Yesterday, 3 or more times	No, I did not consume these products in the last 7 days	Yesterday, 1 to 2 times	Yesterday, 1 to 2 times	Yes	Yesterday, 1 to 2 times	Yesterday, 1 to 2 times	Yesterday, 3 or more times	Within the past 4 to 7 days	Within the past 4 to 7 days	No, I did not consume these products in the last 7 days	No, I did not consume these products in the last 7 days	No, I did not consume these products in the last 7 days	No, I did not consume these products in the last 7 days	Yesterday, 1 to 2 times	No	No	Yes	No	No
HSM7J4Q7	G111867	H4032	H4032C5	metagenomics	7.0	2015-05-05	14.0	8	ibdmdb	Stool Collection #5	8	4032	Cincinnati	7th grade or less	Student	No	No	No	No	No	No	12.0	CD	Within the past 2 to 3 days	No, I did not consume these products in the last 7 days	Yesterday, 1 to 2 times	Yesterday, 3 or more times	No, I did not consume these products in the last 7 days	Yesterday, 1 to 2 times	Yesterday, 3 or more times	No, I did not consume these products in the last 7 days	Yesterday, 1 to 2 times	Yesterday, 1 to 2 times	Yes	Yesterday, 1 to 2 times	Yesterday, 1 to 2 times	Yesterday, 1 to 2 times	Within the past 4 to 7 days	No, I did not consume these products in the last 7 days	No, I did not consume these products in the last 7 days	No, I did not consume these products in the last 7 days	No, I did not consume these products in the last 7 days	No, I did not consume these products in the last 7 days	Yesterday, 1 to 2 times	No	No	Yes	No	No
HSMA33IA	G110439	H4044	H4044C5	metagenomics	6.0	2015-11-10	4.0	8	ibdmdb	Stool Collection #5	8	4044	Cincinnati	Some high school	Student	No	No	No	No	No	No	16.0	UC	Yesterday, 1 to 2 times	Yesterday, 1 to 2 times	No, I did not consume these products in the last 7 days	Yesterday, 1 to 2 times	No, I did not consume these products in the last 7 days	No, I did not consume these products in the last 7 days	Yesterday, 1 to 2 times	No, I did not consume these products in the last 7 days	No, I did not consume these products in the last 7 days	No, I did not consume these products in the last 7 days	No	No, I did not consume these products in the last 7 days	Within the past 4 to 7 days	Yesterday, 1 to 2 times	No, I did not consume these products in the last 7 days	Yesterday, 1 to 2 times	Within the past 2 to 3 days	Within the past 4 to 7 days	Within the past 4 to 7 days	No, I did not consume these products in the last 7 days	Yesterday, 1 to 2 times	No	No	No	No	No
HSMA33JB	H4031C19_MBX	H4031	H4031C19	metabolomics	36.0	2015-11-17	7.0	25	ibdmdb	Stool Collection #19	25	4031	Cincinnati	7th grade or less	Student	No	No	No	No	No	No	12.0	CD	Yesterday, 1 to 2 times	No, I did not consume these products in the last 7 days	No, I did not consume these products in the last 7 days	Yesterday, 1 to 2 times	No, I did not consume these products in the last 7 days	Within the past 2 to 3 days	Yesterday, 1 to 2 times	Yesterday, 1 to 2 times	Yesterday, 1 to 2 times	Yesterday, 1 to 2 times	No	No, I did not consume these products in the last 7 days	Yesterday, 1 to 2 times	Yesterday, 1 to 2 times	No, I did not consume these products in the last 7 days	Yesterday, 1 to 2 times	Yesterday, 1 to 2 times	Yesterday, 1 to 2 times	No, I did not consume these products in the last 7 days	No, I did not consume these products in the last 7 days	Yesterday, 1 to 2 times	No	No	No	No	No
HSMA33JD	G110348	H4031	H4031C20	metagenomics	38.0	2015-12-01	14.0	26	ibdmdb	Stool Collection #20	26	4031	Cincinnati	7th grade or less	Student	No	No	No	No	No	No	12.0	CD	Yesterday, 1 to 2 times	No, I did not consume these products in the last 7 days	No, I did not consume these products in the last 7 days	Yesterday, 1 to 2 times	No, I did not consume these products in the last 7 days	Yesterday, 1 to 2 times	Yesterday, 1 to 2 times	Yesterday, 1 to 2 times	Yesterday, 1 to 2 times	Yesterday, 1 to 2 times	No	No, I did not consume these products in the last 7 days	Yesterday, 1 to 2 times	Yesterday, 1 to 2 times	No, I did not consume these products in the last 7 days	Yesterday, 1 to 2 times	Yesterday, 1 to 2 times	Yesterday, 1 to 2 times	No, I did not consume these products in the last 7 days	Yesterday, 1 to 2 times	Yesterday, 1 to 2 times	No	No	No	No	No
HSMA33LB	G110385	H4044	H4044C9	metagenomics	16.0	2016-01-13	26.0	13	ibdmdb	Stool Collection #9	13	4044	Cincinnati	Some high school	Student	No	No	No	No	No	No	16.0	UC	Yesterday, 1 to 2 times	Yesterday, 1 to 2 times	Within the past 4 to 7 days	Yesterday, 1 to 2 times	No, I did not consume these products in the last 7 days	No, I did not consume these products in the last 7 days	Yesterday, 1 to 2 times	Within the past 4 to 7 days	Yesterday, 1 to 2 times	Within the past 4 to 7 days	No	Yesterday, 1 to 2 times	No, I did not consume these products in the last 7 days	Within the past 4 to 7 days	Within the past 4 to 7 days	Yesterday, 1 to 2 times	Within the past 4 to 7 days	Within the past 4 to 7 days	No, I did not consume these products in the last 7 days	No, I did not consume these products in the last 7 days	Within the past 2 to 3 days	No	No	No	No	No
HSMA33LX	G111847	H4040	H4040C18	metagenomics	34.0	2016-03-11	57.0	23	ibdmdb	Stool Collection #18	23	4040	Cincinnati	Some high school	Student	No	No	No	No	No	No	17.0	UC	Yesterday, 1 to 2 times	No, I did not consume these products in the last 7 days	Yesterday, 1 to 2 times	Yesterday, 3 or more times	No, I did not consume these products in the last 7 days	No, I did not consume these products in the last 7 days	Yesterday, 1 to 2 times	No, I did not consume these products in the last 7 days	Yesterday, 1 to 2 times	Within the past 4 to 7 days	No	No, I did not consume these products in the last 7 days	No, I did not consume these products in the last 7 days	Yesterday, 1 to 2 times	No, I did not consume these products in the last 7 days	Within the past 2 to 3 days	Within the past 2 to 3 days	Yesterday, 1 to 2 times	No, I did not consume these products in the last 7 days	No, I did not consume these products in the last 7 days	Within the past 2 to 3 days	No	No	No	No	No
HSMA33M2	G110371	H4040	H4040C20	metagenomics	38.0	2016-04-07	7.0	26	ibdmdb	Stool Collection #20	26	4040	Cincinnati	Some high school	Student	No	No	No	No	No	No	17.0	UC	Yesterday, 1 to 2 times	No, I did not consume these products in the last 7 days	Yesterday, 1 to 2 times	Yesterday, 1 to 2 times	No, I did not consume these products in the last 7 days	Within the past 4 to 7 days	Yesterday, 1 to 2 times	No, I did not consume these products in the last 7 days	Yesterday, 1 to 2 times	Yesterday, 1 to 2 times	No	No, I did not consume these products in the last 7 days	No, I did not consume these products in the last 7 days	Yesterday, 1 to 2 times	No, I did not consume these products in the last 7 days	Yesterday, 1 to 2 times	Within the past 2 to 3 days	Yesterday, 1 to 2 times	No, I did not consume these products in the last 7 days	No, I did not consume these products in the last 7 days	Yesterday, 1 to 2 times	No	No	No	No	No
HSMA33MZ	H4042C3_MBX	H4042	H4042C3	metabolomics	4.0	2015-09-24	14.0	6	ibdmdb	Stool Collection #3	6	4042	Cincinnati	Some high school	Student	No	No	No	No	No	No	15.0	UC	Yesterday, 3 or more times	No, I did not consume these products in the last 7 days	No, I did not consume these products in the last 7 days	Yesterday, 1 to 2 times	No, I did not consume these products in the last 7 days	No, I did not consume these products in the last 7 days	Yesterday, 1 to 2 times	No, I did not consume these products in the last 7 days	No, I did not consume these products in the last 7 days	Yesterday, 1 to 2 times	No	No, I did not consume these products in the last 7 days	No, I did not consume these products in the last 7 days	Yesterday, 1 to 2 times	No, I did not consume these products in the last 7 days	Within the past 2 to 3 days	Yesterday, 1 to 2 times	Within the past 2 to 3 days	No, I did not consume these products in the last 7 days	No, I did not consume these products in the last 7 days	Yesterday, 1 to 2 times	No	No	No	No	No
HSMA33NQ	H4039C10_MBX	H4039	H4039C10	metabolomics	18.0	2015-10-20	14.0	14	ibdmdb	Stool Collection #10	14	4039	Cincinnati	7th grade or less	Student	No	No	No	No	No	No	12.0	CD	Yesterday, 1 to 2 times	No, I did not consume these products in the last 7 days	No, I did not consume these products in the last 7 days	Yesterday, 1 to 2 times	No, I did not consume these products in the last 7 days	Within the past 2 to 3 days	Yesterday, 1 to 2 times	No, I did not consume these products in the last 7 days	Within the past 2 to 3 days	Within the past 2 to 3 days	No	No, I did not consume these products in the last 7 days	Yesterday, 1 to 2 times	Yesterday, 1 to 2 times	Yesterday, 1 to 2 times	Yesterday, 1 to 2 times	Within the past 2 to 3 days	Yesterday, 1 to 2 times	No, I did not consume these products in the last 7 days	No, I did not consume these products in the last 7 days	Yesterday, 1 to 2 times	No	No	No	No	No
HSMA33OT	G110346	H4035	H4035C15	metagenomics	28.0	2015-11-03	14.0	20	ibdmdb	Stool Collection #15	20	4035	Cincinnati	Some high school	Student	No	No	No	No	No	No	16.0	UC	Yesterday, 1 to 2 times	No, I did not consume these products in the last 7 days	Yesterday, 1 to 2 times	Yesterday, 1 to 2 times	No, I did not consume these products in the last 7 days	Within the past 4 to 7 days	Within the past 2 to 3 days	Yesterday, 1 to 2 times	Yesterday, 1 to 2 times	Within the past 4 to 7 days	No	No, I did not consume these products in the last 7 days	Within the past 4 to 7 days	Within the past 2 to 3 days	Within the past 2 to 3 days	Within the past 4 to 7 days	Yesterday, 1 to 2 times	Within the past 4 to 7 days	No, I did not consume these products in the last 7 days	No, I did not consume these products in the last 7 days	Yesterday, 1 to 2 times	No	No	No	No	No
HSMA33PL	G110387	H4039	H4039C19	metagenomics	36.0	2016-02-23	14.0	25	ibdmdb	Stool Collection #19	25	4039	Cincinnati	7th grade or less	Student	No	No	No	No	No	No	12.0	CD	Yesterday, 1 to 2 times	No, I did not consume these products in the last 7 days	No, I did not consume these products in the last 7 days	Yesterday, 1 to 2 times	No, I did not consume these products in the last 7 days	Yesterday, 1 to 2 times	Yesterday, 1 to 2 times	No, I did not consume these products in the last 7 days	Yesterday, 1 to 2 times	Yesterday, 1 to 2 times	No	No, I did not consume these products in the last 7 days	Within the past 2 to 3 days	Yesterday, 1 to 2 times	Yesterday, 1 to 2 times	Yesterday, 1 to 2 times	Within the past 2 to 3 days	Yesterday, 1 to 2 times	No, I did not consume these products in the last 7 days	No, I did not consume these products in the last 7 days	Yesterday, 1 to 2 times	No	No	No	No	No
HSMA33PN	G111840	H4039	H4039C20	metagenomics	38.0	2016-03-08	14.0	26	ibdmdb	Stool Collection #20	26	4039	Cincinnati	7th grade or less	Student	No	No	No	No	No	No	12.0	CD	Yesterday, 1 to 2 times	No, I did not consume these products in the last 7 days	Yesterday, 1 to 2 times	Yesterday, 1 to 2 times	No, I did not consume these products in the last 7 days	Within the past 2 to 3 days	Yesterday, 1 to 2 times	No, I did not consume these products in the last 7 days	Yesterday, 1 to 2 times	Yesterday, 1 to 2 times	No	Within the past 4 to 7 days	Within the past 2 to 3 days	Within the past 2 to 3 days	Within the past 4 to 7 days	Within the past 2 to 3 days	Within the past 4 to 7 days	Yesterday, 1 to 2 times	No, I did not consume these products in the last 7 days	No, I did not consume these products in the last 7 days	Yesterday, 1 to 2 times	No	No	No	No	No
HSMA33PX	G111839	H4038	H4038C20	metagenomics	38.0	2016-03-02	14.0	26	ibdmdb	Stool Collection #20	26	4038	Cincinnati	Some high school	Student	No	No	No	No	No	No	15.0	CD	Within the past 4 to 7 days	No, I did not consume these products in the last 7 days	Yesterday, 1 to 2 times	Yesterday, 3 or more times	No, I did not consume these products in the last 7 days	No, I did not consume these products in the last 7 days	Yesterday, 1 to 2 times	No, I did not consume these products in the last 7 days	Within the past 2 to 3 days	Yesterday, 1 to 2 times	Yes	No, I did not consume these products in the last 7 days	Within the past 4 to 7 days	Within the past 2 to 3 days	Within the past 4 to 7 days	Within the past 2 to 3 days	Yesterday, 1 to 2 times	Within the past 4 to 7 days	No, I did not consume these products in the last 7 days	No, I did not consume these products in the last 7 days	Yesterday, 3 or more times	No	Yes	No	No	No
HSMA33QM	G111848	H4045	H4045C13	metagenomics	23.0	2016-04-02	11.0	18	ibdmdb	Stool Collection #13	18	4045	Cincinnati	Some high school	Student	No	No	No	No	No	No	14.0	nonIBD	Within the past 2 to 3 days	Within the past 4 to 7 days	Yesterday, 1 to 2 times	Within the past 4 to 7 days	No, I did not consume these products in the last 7 days	No, I did not consume these products in the last 7 days	Within the past 4 to 7 days	No, I did not consume these products in the last 7 days	No, I did not consume these products in the last 7 days	Within the past 4 to 7 days	No	No, I did not consume these products in the last 7 days	No, I did not consume these products in the last 7 days	Within the past 4 to 7 days	No, I did not consume these products in the last 7 days	Within the past 4 to 7 days	Within the past 4 to 7 days	Within the past 4 to 7 days	No, I did not consume these products in the last 7 days	No, I did not consume these products in the last 7 days	Within the past 4 to 7 days	No	No	No	No	No
HSMA33QY	G110384	H4043	H4043C12	metagenomics	25.0	2016-03-15	21.0	16	ibdmdb	Stool Collection #12	16	4043	Cincinnati	Some high school	Student	No	No	No	No	No	No	14.0	CD	Yesterday, 1 to 2 times	No, I did not consume these products in the last 7 days	Yesterday, 3 or more times	Yesterday, 3 or more times	No, I did not consume these products in the last 7 days	Within the past 4 to 7 days	Yesterday, 1 to 2 times	No, I did not consume these products in the last 7 days	Yesterday, 1 to 2 times	No, I did not consume these products in the last 7 days	No	No, I did not consume these products in the last 7 days	Within the past 2 to 3 days	Yesterday, 1 to 2 times	No, I did not consume these products in the last 7 days	Yesterday, 1 to 2 times	No, I did not consume these products in the last 7 days	Within the past 4 to 7 days	No, I did not consume these products in the last 7 days	No, I did not consume these products in the last 7 days	Yesterday, 1 to 2 times	No	No	No	No	No
HSMA33R1	G111841	H4043	H4043C13	metagenomics	26.0	2016-03-22	7.0	18	ibdmdb	Stool Collection #13	18	4043	Cincinnati	Some high school	Student	No	No	No	No	No	No	14.0	CD	Yesterday, 1 to 2 times	No, I did not consume these products in the last 7 days	Yesterday, 1 to 2 times	Yesterday, 3 or more times	No, I did not consume these products in the last 7 days	Yesterday, 1 to 2 times	Yesterday, 1 to 2 times	No, I did not consume these products in the last 7 days	Yesterday, 3 or more times	No, I did not consume these products in the last 7 days	No	No, I did not consume these products in the last 7 days	No, I did not consume these products in the last 7 days	Yesterday, 1 to 2 times	Yesterday, 1 to 2 times	Within the past 4 to 7 days	No, I did not consume these products in the last 7 days	Within the past 2 to 3 days	No, I did not consume these products in the last 7 days	No, I did not consume these products in the last 7 days	Yesterday, 3 or more times	No	No	No	No	No
HSMA33RD	G110374	H4042	H4042C18	metagenomics	36.0	2016-05-03	28.0	23	ibdmdb	Stool Collection #18	23	4042	Cincinnati	Some high school	Student	No	No	No	No	No	No	15.0	UC	Yesterday, 1 to 2 times	Within the past 4 to 7 days	Within the past 4 to 7 days	Yesterday, 1 to 2 times	No, I did not consume these products in the last 7 days	No, I did not consume these products in the last 7 days	Within the past 2 to 3 days	No, I did not consume these products in the last 7 days	Within the past 2 to 3 days	Within the past 2 to 3 days	No	No, I did not consume these products in the last 7 days	No, I did not consume these products in the last 7 days	Within the past 2 to 3 days	No, I did not consume these products in the last 7 days	Within the past 4 to 7 days	Yesterday, 1 to 2 times	Within the past 2 to 3 days	No, I did not consume these products in the last 7 days	No, I did not consume these products in the last 7 days	Yesterday, 1 to 2 times	No	No	No	No	No
HSMA33RF	G110378	H4042	H4042C20	metagenomics	39.0	2016-05-24	21.0	26	ibdmdb	Stool Collection #20	26	4042	Cincinnati	Some high school	Student	No	No	No	No	No	No	15.0	UC	Yesterday, 1 to 2 times	No, I did not consume these products in the last 7 days	No, I did not consume these products in the last 7 days	Yesterday, 3 or more times	No, I did not consume these products in the last 7 days	No, I did not consume these products in the last 7 days	Yesterday, 1 to 2 times	No, I did not consume these products in the last 7 days	Within the past 4 to 7 days	Yesterday, 3 or more times	No	Within the past 4 to 7 days	No, I did not consume these products in the last 7 days	Within the past 2 to 3 days	No, I did not consume these products in the last 7 days	Within the past 2 to 3 days	Yesterday, 3 or more times	Within the past 2 to 3 days	No, I did not consume these products in the last 7 days	No, I did not consume these products in the last 7 days	Yesterday, 1 to 2 times	No	No	No	No	No
HSMA33S4	G111836	H4043	H4043C20	metagenomics	38.0	2016-06-16	21.0	26	ibdmdb	Stool Collection #20	26	4043	Cincinnati	Some high school	Student	No	No	No	No	No	No	14.0	CD	Yesterday, 1 to 2 times	No, I did not consume these products in the last 7 days	Within the past 2 to 3 days	Yesterday, 3 or more times	No, I did not consume these products in the last 7 days	Yesterday, 1 to 2 times	Yesterday, 1 to 2 times	No, I did not consume these products in the last 7 days	Within the past 2 to 3 days	Within the past 4 to 7 days	No	No, I did not consume these products in the last 7 days	No, I did not consume these products in the last 7 days	Yesterday, 1 to 2 times	No, I did not consume these products in the last 7 days	Within the past 2 to 3 days	No, I did not consume these products in the last 7 days	Yesterday, 1 to 2 times	No, I did not consume these products in the last 7 days	No, I did not consume these products in the last 7 days	Yesterday, 3 or more times	No	No	No	No	No
MSM5LLDC	G109984	M2008	M2008C17	metagenomics	34.0	2014-08-08	21.0	22	ibdmdb	Stool Collection #17	22	2008	MGH	Bachelor's degree	Paid	No	No	No	No	No	No	30.0	CD	Yesterday, 1 to 2 times	No, I did not consume these products in the last 7 days	Within the past 4 to 7 days	Yesterday, 3 or more times	Yesterday, 1 to 2 times	No, I did not consume these products in the last 7 days	Yesterday, 1 to 2 times	No, I did not consume these products in the last 7 days	Yesterday, 1 to 2 times	Within the past 2 to 3 days	No	Within the past 4 to 7 days	Within the past 4 to 7 days	Within the past 2 to 3 days	Within the past 4 to 7 days	Within the past 4 to 7 days	No, I did not consume these products in the last 7 days	Within the past 4 to 7 days	No, I did not consume these products in the last 7 days	Within the past 4 to 7 days	Within the past 2 to 3 days	No	No	No	No	No
MSM5LLDE	G110752	M2008	M2008C18	metagenomics	35.0	2014-08-15	7.0	23	ibdmdb	Stool Collection #18	23	2008	MGH	Bachelor's degree	Paid	No	No	No	No	No	No	30.0	CD	Yesterday, 1 to 2 times	No, I did not consume these products in the last 7 days	Within the past 4 to 7 days	Yesterday, 1 to 2 times	Yesterday, 1 to 2 times	Yesterday, 1 to 2 times	Yesterday, 1 to 2 times	No, I did not consume these products in the last 7 days	Yesterday, 1 to 2 times	Yesterday, 1 to 2 times	No		Within the past 4 to 7 days	Yesterday, 1 to 2 times	No, I did not consume these products in the last 7 days	Within the past 2 to 3 days	Within the past 4 to 7 days	Yesterday, 1 to 2 times		Within the past 4 to 7 days	Within the past 4 to 7 days	No	No	No	No	No
MSM5LLDK	G109895	M2008	M2008C2	metagenomics	1.0	2013-12-19	8.0	5	ibdmdb	Stool Collection #2	5	2008	MGH	Bachelor's degree	Paid	No	No	No	No	No	No	30.0	CD	Yesterday, 1 to 2 times	Yesterday, 1 to 2 times	No, I did not consume these products in the last 7 days	Yesterday, 3 or more times	Yesterday, 1 to 2 times	No, I did not consume these products in the last 7 days	Yesterday, 1 to 2 times	No, I did not consume these products in the last 7 days	Yesterday, 1 to 2 times	Yesterday, 1 to 2 times	No		Within the past 4 to 7 days	Yesterday, 1 to 2 times	Within the past 2 to 3 days	Yesterday, 1 to 2 times	Within the past 4 to 7 days	Within the past 4 to 7 days	Within the past 4 to 7 days	Within the past 4 to 7 days	Yesterday, 1 to 2 times	No	No	No	No	No
MSM5LLER	G110747	M2021	M2021C11	metagenomics	25.0	2014-09-03	27.0	15	ibdmdb	Stool Collection #11	15	2021	MGH	Some college, no degree	Student	No	No	No	No	No	No	26.0	CD	Yesterday, 1 to 2 times	No, I did not consume these products in the last 7 days	No, I did not consume these products in the last 7 days	Yesterday, 3 or more times	Yesterday, 1 to 2 times	Within the past 4 to 7 days	Yesterday, 1 to 2 times	Yesterday, 1 to 2 times	Within the past 2 to 3 days	Within the past 2 to 3 days	No	No, I did not consume these products in the last 7 days	No, I did not consume these products in the last 7 days	Within the past 4 to 7 days	No, I did not consume these products in the last 7 days	No, I did not consume these products in the last 7 days	Within the past 2 to 3 days	No, I did not consume these products in the last 7 days	No, I did not consume these products in the last 7 days	No, I did not consume these products in the last 7 days	No, I did not consume these products in the last 7 days	No	No	No	No	No
MSM6J2HD	G110751	M2026	M2026C9	metagenomics	17.0	2014-08-14	7.0	13	ibdmdb	Stool Collection #9	13	2026	MGH	Some college, no degree	Student	No	No	No	No	No	No	21.0	UC	Within the past 4 to 7 days	No, I did not consume these products in the last 7 days	Yesterday, 1 to 2 times	Yesterday, 3 or more times	Within the past 4 to 7 days	No, I did not consume these products in the last 7 days	Within the past 4 to 7 days	No, I did not consume these products in the last 7 days	No, I did not consume these products in the last 7 days	Within the past 2 to 3 days	Yes	No, I did not consume these products in the last 7 days	No, I did not consume these products in the last 7 days	Yesterday, 3 or more times	Within the past 4 to 7 days	Within the past 4 to 7 days	Within the past 2 to 3 days	Yesterday, 1 to 2 times	No, I did not consume these products in the last 7 days	Within the past 4 to 7 days	Within the past 2 to 3 days	No	No	Yes	No	No
MSM6J2HJ	G110738	M2026	M2026C12	metagenomics	22.0	2014-09-19	15.0	16	ibdmdb	Stool Collection #12	16	2026	MGH	Some college, no degree	Student	No	No	No	No	No	No	21.0	UC	No, I did not consume these products in the last 7 days	No, I did not consume these products in the last 7 days	Yesterday, 1 to 2 times	Yesterday, 3 or more times	No, I did not consume these products in the last 7 days	No, I did not consume these products in the last 7 days	Yesterday, 1 to 2 times	No, I did not consume these products in the last 7 days	Yesterday, 1 to 2 times	Yesterday, 1 to 2 times	Yes	Within the past 4 to 7 days	No, I did not consume these products in the last 7 days	Yesterday, 1 to 2 times	Yesterday, 1 to 2 times	Within the past 4 to 7 days	Yesterday, 1 to 2 times	Within the past 2 to 3 days	No, I did not consume these products in the last 7 days	Within the past 4 to 7 days	Within the past 2 to 3 days	No	No	Yes	No	No
MSM6J2II	G110749	M2028	M2028C10	metagenomics	19.0	2014-09-10	14.0	14	ibdmdb	Stool Collection #10	14	2028	MGH	Some college, no degree	Paid	No	No	No	No	No	No	24.0	CD	Yesterday, 1 to 2 times	No, I did not consume these products in the last 7 days	Within the past 2 to 3 days	Yesterday, 1 to 2 times	Within the past 4 to 7 days	No, I did not consume these products in the last 7 days	Within the past 2 to 3 days	No, I did not consume these products in the last 7 days	Yesterday, 1 to 2 times	Yesterday, 1 to 2 times	No	No, I did not consume these products in the last 7 days	Within the past 2 to 3 days	Within the past 2 to 3 days	Within the past 2 to 3 days	No, I did not consume these products in the last 7 days	Yesterday, 1 to 2 times	No, I did not consume these products in the last 7 days	No, I did not consume these products in the last 7 days	No, I did not consume these products in the last 7 days	Yesterday, 1 to 2 times	No	No	No	No	No
MSM6J2IM	G110725	M2028	M2028C12	metagenomics	23.0	2014-10-09	17.0	16	ibdmdb	Stool Collection #12	16	2028	MGH	Some college, no degree	Paid	No	No	No	No	No	No	24.0	CD	Yesterday, 1 to 2 times	No, I did not consume these products in the last 7 days	Yesterday, 1 to 2 times	Yesterday, 1 to 2 times	Within the past 2 to 3 days	No, I did not consume these products in the last 7 days	Within the past 2 to 3 days	No, I did not consume these products in the last 7 days	Yesterday, 1 to 2 times	Yesterday, 1 to 2 times	No	Yesterday, 1 to 2 times	Within the past 2 to 3 days	Within the past 2 to 3 days	Within the past 2 to 3 days	Within the past 4 to 7 days	Yesterday, 1 to 2 times	Within the past 2 to 3 days	No, I did not consume these products in the last 7 days	No, I did not consume these products in the last 7 days	Yesterday, 1 to 2 times	No	No	No	No	No
MSM6J2IO	G109943	M2028	M2028C13	metagenomics	24.0	2014-10-16	7.0	18	ibdmdb	Stool Collection #13	18	2028	MGH	Some college, no degree	Paid	No	No	No	No	No	No	24.0	CD	Yesterday, 1 to 2 times	No, I did not consume these products in the last 7 days	Within the past 4 to 7 days	Yesterday, 1 to 2 times	Within the past 2 to 3 days	No, I did not consume these products in the last 7 days	Within the past 2 to 3 days	No, I did not consume these products in the last 7 days	Within the past 2 to 3 days	Within the past 2 to 3 days	No	Yesterday, 1 to 2 times	No, I did not consume these products in the last 7 days	Within the past 2 to 3 days	Within the past 2 to 3 days	No, I did not consume these products in the last 7 days	Within the past 2 to 3 days	Within the past 2 to 3 days	No, I did not consume these products in the last 7 days	No, I did not consume these products in the last 7 days	Yesterday, 1 to 2 times	No	No	No	No	No
MSM6J2J1	M2014C19_MBX	M2014	M2014C19	metabolomics	36.0	2014-10-21	14.0	25	ibdmdb	Stool Collection #19	25	2014	MGH	Professional/Doctoral degree	Paid	No	No	No	No	No	No	30.0	CD	Within the past 4 to 7 days	Within the past 4 to 7 days	Within the past 4 to 7 days	Yesterday, 1 to 2 times	Within the past 4 to 7 days	Yesterday, 1 to 2 times	Yesterday, 1 to 2 times	No, I did not consume these products in the last 7 days	Yesterday, 1 to 2 times	Yesterday, 1 to 2 times	Yes	Within the past 2 to 3 days	No, I did not consume these products in the last 7 days	Yesterday, 1 to 2 times	Yesterday, 1 to 2 times	Yesterday, 1 to 2 times	Yesterday, 1 to 2 times	Yesterday, 1 to 2 times	No, I did not consume these products in the last 7 days	No, I did not consume these products in the last 7 days	Yesterday, 1 to 2 times	No	No	Yes	No	No
MSM6J2JB	G110740	M2025	M2025C11	metagenomics	23.0	2014-09-30	13.0	15	ibdmdb	Stool Collection #11	15	2025	MGH	High school graduate or GED	Paid	No	No	No	No	No	No	43.0	CD	Within the past 4 to 7 days	Within the past 4 to 7 days	No, I did not consume these products in the last 7 days	Yesterday, 1 to 2 times	No, I did not consume these products in the last 7 days	No, I did not consume these products in the last 7 days	No, I did not consume these products in the last 7 days	No, I did not consume these products in the last 7 days	Within the past 2 to 3 days	Within the past 2 to 3 days	Yes	No, I did not consume these products in the last 7 days	Within the past 2 to 3 days	Within the past 4 to 7 days	No, I did not consume these products in the last 7 days	Within the past 4 to 7 days	Within the past 4 to 7 days	Within the past 4 to 7 days	No, I did not consume these products in the last 7 days	No, I did not consume these products in the last 7 days	No, I did not consume these products in the last 7 days	No	Yes	No	No	No
MSM6J2JD	G109941	M2025	M2025C12	metagenomics	24.0	2014-10-10	10.0	16	ibdmdb	Stool Collection #12	16	2025	MGH	High school graduate or GED	Paid	No	No	No	No	No	No	43.0	CD	Within the past 2 to 3 days	Within the past 2 to 3 days	Within the past 4 to 7 days	Within the past 2 to 3 days	No, I did not consume these products in the last 7 days	Within the past 2 to 3 days	No, I did not consume these products in the last 7 days	No, I did not consume these products in the last 7 days	Within the past 2 to 3 days	Within the past 2 to 3 days	Yes	Within the past 4 to 7 days	Within the past 4 to 7 days	Within the past 4 to 7 days	No, I did not consume these products in the last 7 days	Within the past 4 to 7 days	Within the past 4 to 7 days	Within the past 2 to 3 days	Within the past 2 to 3 days	No, I did not consume these products in the last 7 days	Within the past 4 to 7 days	No	Yes	No	No	No
MSM6J2KM	G109944	M2027	M2027C13	metagenomics	24.0	2014-10-21	14.0	18	ibdmdb	Stool Collection #13	18	2027	MGH	High school graduate or GED	Paid	No	No	No	No	No	No	41.0	CD	Yesterday, 3 or more times	No, I did not consume these products in the last 7 days	Within the past 2 to 3 days	Yesterday, 3 or more times	No, I did not consume these products in the last 7 days	No, I did not consume these products in the last 7 days	Yesterday, 1 to 2 times	No, I did not consume these products in the last 7 days	Within the past 4 to 7 days	Yesterday, 1 to 2 times	No	Yesterday, 1 to 2 times	Within the past 4 to 7 days	Yesterday, 1 to 2 times	Within the past 2 to 3 days	Within the past 2 to 3 days	Within the past 2 to 3 days	Yesterday, 1 to 2 times	No, I did not consume these products in the last 7 days	No, I did not consume these products in the last 7 days	Within the past 2 to 3 days	No	No	No	No	No
MSM6J2LN	G111296	M2034	M2034C11	metagenomics	19.0	2014-11-12	14.0	15	ibdmdb	Stool Collection #11	15	2034	MGH	Some college, no degree	Student	No	No	No	No	No	No	22.0	CD	Yesterday, 1 to 2 times	No, I did not consume these products in the last 7 days	Within the past 4 to 7 days	Yesterday, 3 or more times	Within the past 4 to 7 days	Yesterday, 1 to 2 times	No, I did not consume these products in the last 7 days	Within the past 2 to 3 days	Within the past 2 to 3 days	Yesterday, 3 or more times	No	Within the past 4 to 7 days	Within the past 4 to 7 days	Yesterday, 1 to 2 times	No, I did not consume these products in the last 7 days	Yesterday, 1 to 2 times	Yesterday, 1 to 2 times	Within the past 4 to 7 days	No, I did not consume these products in the last 7 days	Within the past 2 to 3 days	Within the past 2 to 3 days	No	No	No	No	No
MSM6J2LR	G111289	M2034	M2034C13	metagenomics	24.0	2014-12-17	16.0	18	ibdmdb	Stool Collection #13	18	2034	MGH	Some college, no degree	Student	No	No	No	No	No	No	22.0	CD	Within the past 2 to 3 days	No, I did not consume these products in the last 7 days	Yesterday, 1 to 2 times	Yesterday, 3 or more times	No, I did not consume these products in the last 7 days	Within the past 4 to 7 days	Within the past 2 to 3 days	Within the past 4 to 7 days	Within the past 4 to 7 days	Yesterday, 3 or more times	No	No, I did not consume these products in the last 7 days	No, I did not consume these products in the last 7 days	Yesterday, 1 to 2 times	No, I did not consume these products in the last 7 days	Yesterday, 1 to 2 times	Yesterday, 1 to 2 times	Within the past 2 to 3 days	No, I did not consume these products in the last 7 days	Yesterday, 1 to 2 times	Yesterday, 1 to 2 times	No	No	No	No	No
MSM6J2OH	M2026C14_MBX	M2026	M2026C14	metabolomics	26.0	2014-10-21	18.0	19	ibdmdb	Stool Collection #14	19	2026	MGH	Some college, no degree	Student	No	No	No	No	No	No	21.0	UC	No, I did not consume these products in the last 7 days	No, I did not consume these products in the last 7 days	Yesterday, 1 to 2 times	Yesterday, 3 or more times	Yesterday, 1 to 2 times	Yesterday, 1 to 2 times	Yesterday, 1 to 2 times	No, I did not consume these products in the last 7 days	Yesterday, 1 to 2 times	Within the past 2 to 3 days	Yes	No, I did not consume these products in the last 7 days	No, I did not consume these products in the last 7 days	Yesterday, 1 to 2 times	Yesterday, 1 to 2 times	Within the past 4 to 7 days	Yesterday, 1 to 2 times	Within the past 2 to 3 days	No, I did not consume these products in the last 7 days	No, I did not consume these products in the last 7 days	Yesterday, 1 to 2 times	No	No	Yes	No	No
MSM6J2Q9	G111290	M2028	M2028C17	metagenomics	33.0	2014-12-17	16.0	22	ibdmdb	Stool Collection #17	22	2028	MGH	Some college, no degree	Paid	No	No	No	No	No	No	24.0	CD	Yesterday, 1 to 2 times	Yesterday, 1 to 2 times	Yesterday, 1 to 2 times	Yesterday, 1 to 2 times	Within the past 2 to 3 days	No, I did not consume these products in the last 7 days	Within the past 2 to 3 days	No, I did not consume these products in the last 7 days	Within the past 2 to 3 days	Within the past 2 to 3 days	Yes	Within the past 2 to 3 days	Within the past 2 to 3 days	Yesterday, 1 to 2 times	Within the past 2 to 3 days	No, I did not consume these products in the last 7 days	No, I did not consume these products in the last 7 days	Within the past 4 to 7 days	No, I did not consume these products in the last 7 days	Within the past 4 to 7 days	Within the past 2 to 3 days	Yes	No	No	No	No
MSM6J2QJ	G111287	M2039	M2039C12	metagenomics	24.0	2015-01-06	18.0	16	ibdmdb	Stool Collection #12	16	2039	MGH	Bachelor's degree	Paid	No	No	No	No	No	No	40.0	nonIBD	Yesterday, 1 to 2 times	No, I did not consume these products in the last 7 days	Within the past 2 to 3 days	Yesterday, 3 or more times	Within the past 4 to 7 days	Yesterday, 1 to 2 times	Yesterday, 3 or more times	No, I did not consume these products in the last 7 days	Yesterday, 3 or more times	Yesterday, 3 or more times	No	Yesterday, 1 to 2 times	Within the past 4 to 7 days	Yesterday, 1 to 2 times	Yesterday, 1 to 2 times	Yesterday, 1 to 2 times		Within the past 2 to 3 days	No, I did not consume these products in the last 7 days	Within the past 4 to 7 days	Yesterday, 1 to 2 times	No	No	No	No	No
MSM6J2QR	G109952	M2014	M2014C20	metagenomics	38.0	2014-11-04	14.0	26	ibdmdb	Stool Collection #20	26	2014	MGH	Professional/Doctoral degree	Paid	No	No	No	No	No	No	30.0	CD	No, I did not consume these products in the last 7 days	Within the past 2 to 3 days	No, I did not consume these products in the last 7 days	Yesterday, 1 to 2 times	Yesterday, 1 to 2 times	Within the past 2 to 3 days	Yesterday, 1 to 2 times	No, I did not consume these products in the last 7 days	Within the past 2 to 3 days	Yesterday, 1 to 2 times	Yes	Yesterday, 1 to 2 times	No, I did not consume these products in the last 7 days	Yesterday, 1 to 2 times	Yesterday, 1 to 2 times	Within the past 2 to 3 days	Within the past 2 to 3 days	Yesterday, 1 to 2 times	No, I did not consume these products in the last 7 days	No, I did not consume these products in the last 7 days	Yesterday, 1 to 2 times	No	No	Yes	No	No
MSM6J2RA	G110736	M2027	M2027C18	metagenomics	36.0	2015-01-13	27.0	23	ibdmdb	Stool Collection #18	23	2027	MGH	High school graduate or GED	Paid	No	No	No	No	No	No	41.0	CD	Yesterday, 3 or more times	No, I did not consume these products in the last 7 days	Within the past 2 to 3 days	Yesterday, 3 or more times	No, I did not consume these products in the last 7 days	No, I did not consume these products in the last 7 days	Yesterday, 1 to 2 times	No, I did not consume these products in the last 7 days	Within the past 2 to 3 days	Yesterday, 1 to 2 times	No	Within the past 2 to 3 days	No, I did not consume these products in the last 7 days	Yesterday, 1 to 2 times	Within the past 4 to 7 days	Within the past 2 to 3 days	Within the past 2 to 3 days	Yesterday, 1 to 2 times	No, I did not consume these products in the last 7 days	No, I did not consume these products in the last 7 days	Yesterday, 1 to 2 times	No	No	No	No	No
MSM6J2RC	G109901	M2027	M2027C19	metagenomics	41.0	2015-02-17	35.0	25	ibdmdb	Stool Collection #19	25	2027	MGH	High school graduate or GED	Paid	No	No	No	No	No	No	41.0	CD	Yesterday, 3 or more times	No, I did not consume these products in the last 7 days	Yesterday, 1 to 2 times	Yesterday, 3 or more times	No, I did not consume these products in the last 7 days	Yesterday, 1 to 2 times	Yesterday, 1 to 2 times	Yesterday, 1 to 2 times	Within the past 2 to 3 days	Yesterday, 1 to 2 times	No	Yesterday, 1 to 2 times	No, I did not consume these products in the last 7 days	Yesterday, 1 to 2 times	Within the past 2 to 3 days	Within the past 2 to 3 days	Within the past 4 to 7 days	Yesterday, 1 to 2 times	No, I did not consume these products in the last 7 days	No, I did not consume these products in the last 7 days	Yesterday, 1 to 2 times	No	No	No	No	No
MSM6J2RU	G111304	M2042	M2042C12	metagenomics	19.0	2015-01-06	21.0	16	ibdmdb	Stool Collection #12	16	2042	MGH	High school graduate or GED	Paid	No	No	No	No	No	No	44.0	nonIBD	Yesterday, 1 to 2 times	No, I did not consume these products in the last 7 days	Within the past 2 to 3 days	Yesterday, 3 or more times	Yesterday, 1 to 2 times	Within the past 4 to 7 days	Yesterday, 1 to 2 times	No, I did not consume these products in the last 7 days	Within the past 2 to 3 days	Within the past 2 to 3 days	No	Within the past 4 to 7 days	Within the past 4 to 7 days	Yesterday, 3 or more times	Within the past 2 to 3 days	Yesterday, 1 to 2 times	Yesterday, 1 to 2 times	Yesterday, 1 to 2 times	Within the past 4 to 7 days	Within the past 4 to 7 days	Yesterday, 1 to 2 times	No	No	No	No	No
MSM6J2SI	G111284	M2041	M2041C11	metagenomics	24.0	2015-01-29	16.0	15	ibdmdb	Stool Collection #11	15	2041	MGH	Bachelor's degree	Paid	No	No	No	No	No	No	55.0	nonIBD	No, I did not consume these products in the last 7 days	No, I did not consume these products in the last 7 days	No, I did not consume these products in the last 7 days	Yesterday, 3 or more times	Within the past 4 to 7 days	Yesterday, 1 to 2 times	Yesterday, 1 to 2 times	No, I did not consume these products in the last 7 days	Yesterday, 3 or more times	Yesterday, 1 to 2 times	No	No, I did not consume these products in the last 7 days	Yesterday, 1 to 2 times	Yesterday, 1 to 2 times	Yesterday, 1 to 2 times	Within the past 2 to 3 days	No, I did not consume these products in the last 7 days	No, I did not consume these products in the last 7 days	Within the past 2 to 3 days	Within the past 2 to 3 days	Within the past 2 to 3 days	No	No	No	No	No
MSM79H5S	G111329	M2039	M2039C19	metagenomics	37.0	2015-04-08	14.0	25	ibdmdb	Stool Collection #19	25	2039	MGH	Bachelor's degree	Paid	No	No	No	No	No	No	40.0	nonIBD	Yesterday, 1 to 2 times	Within the past 4 to 7 days	Within the past 2 to 3 days	Yesterday, 3 or more times	No, I did not consume these products in the last 7 days	Within the past 4 to 7 days	Yesterday, 1 to 2 times	No, I did not consume these products in the last 7 days	Yesterday, 3 or more times	Yesterday, 1 to 2 times	No	Within the past 4 to 7 days	Within the past 4 to 7 days	Yesterday, 3 or more times	Within the past 2 to 3 days	Within the past 4 to 7 days	Within the past 2 to 3 days	Within the past 4 to 7 days	Within the past 2 to 3 days	Yesterday, 1 to 2 times	Yesterday, 3 or more times	No	No	No	No	No
MSM79H6H	G111358	M2042	M2042C17	metagenomics	29.0	2015-03-18	7.0	22	ibdmdb	Stool Collection #17	22	2042	MGH	High school graduate or GED	Paid	No	No	No	No	No	No	44.0	nonIBD	Within the past 4 to 7 days	No, I did not consume these products in the last 7 days	Within the past 2 to 3 days	Yesterday, 3 or more times	Yesterday, 1 to 2 times	Yesterday, 1 to 2 times	Yesterday, 1 to 2 times	No, I did not consume these products in the last 7 days	Yesterday, 1 to 2 times	Yesterday, 1 to 2 times	No	Within the past 2 to 3 days	Within the past 4 to 7 days	Yesterday, 1 to 2 times	Within the past 4 to 7 days	Within the past 2 to 3 days	Yesterday, 1 to 2 times	Yesterday, 1 to 2 times	Within the past 2 to 3 days	Within the past 2 to 3 days	Yesterday, 1 to 2 times	No	No	No	No	No
MSM79H6J	G111355	M2042	M2042C16	metagenomics	28.0	2015-03-11	7.0	21	ibdmdb	Stool Collection #16	21	2042	MGH	High school graduate or GED	Paid	No	No	No	No	No	No	44.0	nonIBD	Within the past 4 to 7 days	No, I did not consume these products in the last 7 days	Yesterday, 1 to 2 times	Yesterday, 3 or more times	Yesterday, 3 or more times	Yesterday, 1 to 2 times	Yesterday, 1 to 2 times	No, I did not consume these products in the last 7 days	Yesterday, 3 or more times	Yesterday, 3 or more times	No	Within the past 4 to 7 days	No, I did not consume these products in the last 7 days	Yesterday, 1 to 2 times	Yesterday, 1 to 2 times	Within the past 2 to 3 days	Within the past 2 to 3 days	Yesterday, 1 to 2 times	No, I did not consume these products in the last 7 days	No, I did not consume these products in the last 7 days	Yesterday, 1 to 2 times	No	No	No	No	No
MSM79H6N	G111354	M2042	M2042C19	metagenomics	31.0	2015-04-03	9.0	25	ibdmdb	Stool Collection #19	25	2042	MGH	High school graduate or GED	Paid	No	No	No	No	No	No	44.0	nonIBD	No, I did not consume these products in the last 7 days	No, I did not consume these products in the last 7 days	Yesterday, 1 to 2 times	Yesterday, 3 or more times	No, I did not consume these products in the last 7 days	Yesterday, 1 to 2 times	Yesterday, 1 to 2 times	No, I did not consume these products in the last 7 days	Yesterday, 3 or more times	Yesterday, 3 or more times	No	No, I did not consume these products in the last 7 days	Yesterday, 1 to 2 times	Yesterday, 1 to 2 times	Within the past 4 to 7 days	No, I did not consume these products in the last 7 days	Within the past 2 to 3 days	Yesterday, 1 to 2 times	No, I did not consume these products in the last 7 days	Within the past 4 to 7 days	Within the past 2 to 3 days	No	No	No	No	No
MSM79H7C	G110217	M2071	M2071C2	metagenomics	2.0	2015-06-15	18.0	5	ibdmdb	Stool Collection #2	5	2071	MGH	Bachelor's degree	Paid	No	No	No	No	No	No	26.0	UC	No, I did not consume these products in the last 7 days	No, I did not consume these products in the last 7 days	Within the past 4 to 7 days	Yesterday, 3 or more times	Within the past 4 to 7 days	Yesterday, 1 to 2 times	Yesterday, 1 to 2 times	Yesterday, 1 to 2 times	Yesterday, 1 to 2 times	Yesterday, 3 or more times	No	No, I did not consume these products in the last 7 days	Within the past 4 to 7 days	Within the past 4 to 7 days	Within the past 4 to 7 days	Within the past 2 to 3 days	No, I did not consume these products in the last 7 days	Yesterday, 1 to 2 times	No, I did not consume these products in the last 7 days	Within the past 4 to 7 days	Yesterday, 1 to 2 times	No	No	No	No	No
MSM79H7E	G110219	M2071	M2071C3	metagenomics	4.0	2015-06-26	11.0	6	ibdmdb	Stool Collection #3	6	2071	MGH	Bachelor's degree	Paid	No	No	No	No	No	No	26.0	UC	No, I did not consume these products in the last 7 days	No, I did not consume these products in the last 7 days	Within the past 4 to 7 days	Yesterday, 3 or more times	Within the past 4 to 7 days	Yesterday, 1 to 2 times	Yesterday, 1 to 2 times	Yesterday, 1 to 2 times	Yesterday, 1 to 2 times	Yesterday, 3 or more times	No	No, I did not consume these products in the last 7 days	Within the past 4 to 7 days	Within the past 2 to 3 days	Within the past 4 to 7 days	No, I did not consume these products in the last 7 days	No, I did not consume these products in the last 7 days	Yesterday, 1 to 2 times	Within the past 4 to 7 days	Within the past 4 to 7 days	Yesterday, 1 to 2 times	No	No	No	No	No
MSM79H7M	M2071C4_MBX	M2071	M2071C4	metabolomics	11.0	2015-08-19	54.0	7	ibdmdb	Stool Collection #4	7	2071	MGH	Bachelor's degree	Paid	No	No	No	No	No	No	26.0	UC	No, I did not consume these products in the last 7 days	No, I did not consume these products in the last 7 days	No, I did not consume these products in the last 7 days	Yesterday, 3 or more times	Within the past 2 to 3 days	Yesterday, 1 to 2 times	Yesterday, 1 to 2 times	Yesterday, 1 to 2 times	Yesterday, 1 to 2 times	Yesterday, 3 or more times	Yes	No, I did not consume these products in the last 7 days	Within the past 2 to 3 days	Within the past 2 to 3 days	Yesterday, 1 to 2 times	Within the past 2 to 3 days	No, I did not consume these products in the last 7 days	Yesterday, 1 to 2 times	No, I did not consume these products in the last 7 days	Within the past 2 to 3 days	Yesterday, 1 to 2 times	Yes	No	No	No	No
MSM79H7W	G111322	M2047	M2047C18	metagenomics	32.0	2015-08-10	7.0	23	ibdmdb	Stool Collection #18	23	2047	MGH	Bachelor's degree	Paid	No	No	No	No	No	No	57.0	nonIBD	Yesterday, 1 to 2 times	Within the past 2 to 3 days	Within the past 2 to 3 days	Yesterday, 3 or more times	Yesterday, 1 to 2 times	Within the past 2 to 3 days	Yesterday, 1 to 2 times	No, I did not consume these products in the last 7 days	Within the past 2 to 3 days	Yesterday, 1 to 2 times	No	No, I did not consume these products in the last 7 days	Yesterday, 1 to 2 times	Yesterday, 1 to 2 times	Within the past 4 to 7 days	Yesterday, 1 to 2 times	Within the past 2 to 3 days	Yesterday, 1 to 2 times	Within the past 4 to 7 days	Within the past 4 to 7 days	Yesterday, 1 to 2 times	No	No	No	No	No
MSM79H89	G111315	M2072	M2072C11	metagenomics	19.0	2015-08-18	14.0	15	ibdmdb	Stool Collection #11	15	2072	MGH	Master's degree	Unpaid/volunteer	No	No	No	No	No	No	51.0	nonIBD	No, I did not consume these products in the last 7 days	No, I did not consume these products in the last 7 days	No, I did not consume these products in the last 7 days	Yesterday, 3 or more times	No, I did not consume these products in the last 7 days	No, I did not consume these products in the last 7 days	Yesterday, 1 to 2 times	No, I did not consume these products in the last 7 days	Yesterday, 1 to 2 times	Yesterday, 1 to 2 times	No	Within the past 2 to 3 days	Within the past 4 to 7 days	Yesterday, 1 to 2 times	Yesterday, 1 to 2 times	No, I did not consume these products in the last 7 days	Yesterday, 1 to 2 times	Within the past 2 to 3 days	No, I did not consume these products in the last 7 days	No, I did not consume these products in the last 7 days	Within the past 4 to 7 days	No	No	No	No	No
MSM79HA7	G111366	M2042	M2042C23	metagenomics	44.0	2015-06-30	27.0	29	ibdmdb	Stool Collection #23	29	2042	MGH	High school graduate or GED	Paid	No	No	No	No	No	No	44.0	nonIBD	Yesterday, 1 to 2 times	No, I did not consume these products in the last 7 days	Within the past 2 to 3 days	Yesterday, 3 or more times	Within the past 4 to 7 days	Within the past 2 to 3 days	Yesterday, 1 to 2 times	No, I did not consume these products in the last 7 days	Yesterday, 1 to 2 times	Yesterday, 1 to 2 times	No	Within the past 4 to 7 days	No, I did not consume these products in the last 7 days	Yesterday, 1 to 2 times	Within the past 2 to 3 days	Within the past 4 to 7 days	Yesterday, 1 to 2 times	Yesterday, 1 to 2 times	No, I did not consume these products in the last 7 days	No, I did not consume these products in the last 7 days	Yesterday, 1 to 2 times	No	No	No	No	No
MSM79HAL	G109921	M2064	M2064C8	metagenomics	14.0	2015-06-03	20.0	12	ibdmdb	Stool Collection #8	12	2064	MGH	Some college, no degree	Paid	No	No	No	No	No	No	74.0	UC	Within the past 4 to 7 days	No, I did not consume these products in the last 7 days	Within the past 4 to 7 days	Within the past 4 to 7 days	No, I did not consume these products in the last 7 days	No, I did not consume these products in the last 7 days	Within the past 4 to 7 days	No, I did not consume these products in the last 7 days	Within the past 4 to 7 days	Within the past 4 to 7 days	No	No, I did not consume these products in the last 7 days	Within the past 4 to 7 days	Within the past 4 to 7 days	Within the past 4 to 7 days	Within the past 4 to 7 days	Within the past 4 to 7 days	Within the past 4 to 7 days	No, I did not consume these products in the last 7 days	No, I did not consume these products in the last 7 days	No, I did not consume these products in the last 7 days	No	No	No	No	No
MSM79HDG	G110233	M2069	M2069C6	metagenomics	10.0	2015-06-16	14.0	9	ibdmdb	Stool Collection #6	9	2069	MGH	Master's degree	Paid	No	No	No	No	No	No	29.0	UC	No, I did not consume these products in the last 7 days	Within the past 2 to 3 days	No, I did not consume these products in the last 7 days	Yesterday, 3 or more times	Yesterday, 1 to 2 times	No, I did not consume these products in the last 7 days	Yesterday, 1 to 2 times	No, I did not consume these products in the last 7 days	Yesterday, 1 to 2 times	Yesterday, 3 or more times	No	Yesterday, 1 to 2 times	Yesterday, 1 to 2 times	Yesterday, 1 to 2 times	No, I did not consume these products in the last 7 days	No, I did not consume these products in the last 7 days	No, I did not consume these products in the last 7 days	No, I did not consume these products in the last 7 days	Yesterday, 1 to 2 times	Yesterday, 1 to 2 times	Yesterday, 1 to 2 times	No	No	No	No	No
MSM79HDM	G110214	M2068	M2068C3	metagenomics	3.0	2015-04-28	12.0	6	ibdmdb	Stool Collection #3	6	2068	MGH	Some college, no degree	Student	No	No	No	No	No	No	19.0	CD	Within the past 4 to 7 days	Within the past 4 to 7 days	Yesterday, 1 to 2 times	Yesterday, 3 or more times	No, I did not consume these products in the last 7 days	No, I did not consume these products in the last 7 days	No, I did not consume these products in the last 7 days	No, I did not consume these products in the last 7 days	Within the past 4 to 7 days	Within the past 2 to 3 days	Yes	No, I did not consume these products in the last 7 days	Within the past 2 to 3 days	Within the past 4 to 7 days	Within the past 4 to 7 days	Within the past 4 to 7 days	Within the past 4 to 7 days	Within the past 4 to 7 days	No, I did not consume these products in the last 7 days	No, I did not consume these products in the last 7 days	Within the past 4 to 7 days	Yes	No	Yes	No	No
MSM79HDU	G111372	M2068	M2068C7	metagenomics	11.0	2015-06-23	14.0	11	ibdmdb	Stool Collection #7	11	2068	MGH	Some college, no degree	Student	No	No	No	No	No	No	19.0	CD	Yesterday, 1 to 2 times	No, I did not consume these products in the last 7 days	Yesterday, 1 to 2 times	Yesterday, 1 to 2 times	No, I did not consume these products in the last 7 days	No, I did not consume these products in the last 7 days	Yesterday, 1 to 2 times	Yesterday, 1 to 2 times	Within the past 2 to 3 days	Within the past 2 to 3 days	Yes	No, I did not consume these products in the last 7 days	Yesterday, 1 to 2 times	Yesterday, 1 to 2 times	Within the past 4 to 7 days	Within the past 4 to 7 days	Within the past 4 to 7 days	Within the past 4 to 7 days	No, I did not consume these products in the last 7 days	No, I did not consume these products in the last 7 days	Within the past 4 to 7 days	Yes	No	No	No	No
MSM79HES	G111342	M2041	M2041C16	metagenomics	33.0	2015-04-07	12.0	21	ibdmdb	Stool Collection #16	21	2041	MGH	Bachelor's degree	Paid	No	No	No	No	No	No	55.0	nonIBD	No, I did not consume these products in the last 7 days	No, I did not consume these products in the last 7 days	No, I did not consume these products in the last 7 days	Yesterday, 3 or more times	No, I did not consume these products in the last 7 days	Yesterday, 1 to 2 times	Yesterday, 1 to 2 times	No, I did not consume these products in the last 7 days	Yesterday, 1 to 2 times	Yesterday, 3 or more times	No	No, I did not consume these products in the last 7 days	Yesterday, 1 to 2 times	Within the past 2 to 3 days	Yesterday, 1 to 2 times	Yesterday, 1 to 2 times	No, I did not consume these products in the last 7 days	Within the past 4 to 7 days	No, I did not consume these products in the last 7 days	Within the past 2 to 3 days	Yesterday, 1 to 2 times	No	No	No	No	No
MSM79HEW	G111349	M2041	M2041C18	metagenomics	36.0	2015-04-29	8.0	23	ibdmdb	Stool Collection #18	23	2041	MGH	Bachelor's degree	Paid	No	No	No	No	No	No	55.0	nonIBD	No, I did not consume these products in the last 7 days	No, I did not consume these products in the last 7 days	No, I did not consume these products in the last 7 days	Yesterday, 3 or more times	No, I did not consume these products in the last 7 days	Yesterday, 1 to 2 times	Yesterday, 1 to 2 times	Within the past 2 to 3 days	Yesterday, 1 to 2 times	Yesterday, 1 to 2 times	No	Within the past 2 to 3 days	Within the past 4 to 7 days	Within the past 4 to 7 days	Yesterday, 1 to 2 times	Within the past 2 to 3 days	Within the past 4 to 7 days	Yesterday, 1 to 2 times	No, I did not consume these products in the last 7 days	No, I did not consume these products in the last 7 days	Yesterday, 1 to 2 times	No	No	No	No	No
MSM79HF3	G111345	M2064	M2064C2	metagenomics	2.0	2015-03-12	15.0	5	ibdmdb	Stool Collection #2	5	2064	MGH	Some college, no degree	Paid	No	No	No	No	No	No	74.0	UC	No, I did not consume these products in the last 7 days	No, I did not consume these products in the last 7 days	No, I did not consume these products in the last 7 days	Yesterday, 3 or more times	No, I did not consume these products in the last 7 days	No, I did not consume these products in the last 7 days	Yesterday, 1 to 2 times	No, I did not consume these products in the last 7 days	Yesterday, 1 to 2 times	Within the past 4 to 7 days	No	No, I did not consume these products in the last 7 days	Within the past 2 to 3 days	Within the past 4 to 7 days	Within the past 4 to 7 days	Within the past 4 to 7 days	Within the past 4 to 7 days	Within the past 4 to 7 days	No, I did not consume these products in the last 7 days	No, I did not consume these products in the last 7 days	No, I did not consume these products in the last 7 days	No	No	No	No	No
MSM79HF9	G109911	M2064	M2064C5	metagenomics	8.0	2015-04-23	14.0	8	ibdmdb	Stool Collection #5	8	2064	MGH	Some college, no degree	Paid	No	No	No	No	No	No	74.0	UC	No, I did not consume these products in the last 7 days	No, I did not consume these products in the last 7 days	Yesterday, 1 to 2 times	Within the past 4 to 7 days	No, I did not consume these products in the last 7 days	No, I did not consume these products in the last 7 days	Within the past 4 to 7 days	No, I did not consume these products in the last 7 days	Within the past 2 to 3 days	Within the past 2 to 3 days	Yes	No, I did not consume these products in the last 7 days	Within the past 2 to 3 days	Yesterday, 1 to 2 times	Yesterday, 1 to 2 times	Yesterday, 1 to 2 times	Yesterday, 1 to 2 times	Yesterday, 1 to 2 times	No, I did not consume these products in the last 7 days	No, I did not consume these products in the last 7 days	No, I did not consume these products in the last 7 days	Yes	No	No	No	No
MSM79HFW	G111351	M2048	M2048C11	metagenomics	25.0	2015-05-01	23.0	15	ibdmdb	Stool Collection #11	15	2048	MGH	Bachelor's degree	Retired	No	No	No	No	No	No	28.0	nonIBD	Yesterday, 1 to 2 times	Yesterday, 1 to 2 times	No, I did not consume these products in the last 7 days	Yesterday, 3 or more times	Yesterday, 1 to 2 times	Yesterday, 1 to 2 times	Yesterday, 3 or more times	No, I did not consume these products in the last 7 days	Yesterday, 1 to 2 times	Yesterday, 3 or more times	No	Within the past 4 to 7 days	Yesterday, 3 or more times	Within the past 4 to 7 days	Within the past 4 to 7 days	No, I did not consume these products in the last 7 days	Yesterday, 1 to 2 times	Yesterday, 1 to 2 times	No, I did not consume these products in the last 7 days	Within the past 4 to 7 days	Yesterday, 1 to 2 times	No	No	No	No	No
MSM9VZEU	G110222	M2069	M2069C8	metagenomics	14.0	2015-07-14	14.0	12	ibdmdb	Stool Collection #8	12	2069	MGH	Master's degree	Paid	No	No	No	No	No	No	29.0	UC	No, I did not consume these products in the last 7 days	No, I did not consume these products in the last 7 days	Within the past 4 to 7 days	Yesterday, 3 or more times	Yesterday, 1 to 2 times	No, I did not consume these products in the last 7 days	Yesterday, 1 to 2 times	No, I did not consume these products in the last 7 days	No, I did not consume these products in the last 7 days	Yesterday, 3 or more times	No	Yesterday, 3 or more times	Within the past 2 to 3 days	No, I did not consume these products in the last 7 days	No, I did not consume these products in the last 7 days	No, I did not consume these products in the last 7 days	No, I did not consume these products in the last 7 days	No, I did not consume these products in the last 7 days	Within the past 2 to 3 days	Yesterday, 3 or more times	Within the past 2 to 3 days	No	No	No	No	No
MSM9VZF1	G110249	M2069	M2069C11	metagenomics	20.0	2015-08-25	14.0	15	ibdmdb	Stool Collection #11	15	2069	MGH	Master's degree	Paid	No	No	No	No	No	No	29.0	UC	Yesterday, 1 to 2 times	No, I did not consume these products in the last 7 days	No, I did not consume these products in the last 7 days	Yesterday, 3 or more times	Yesterday, 3 or more times	No, I did not consume these products in the last 7 days	No, I did not consume these products in the last 7 days	No, I did not consume these products in the last 7 days	No, I did not consume these products in the last 7 days	Yesterday, 3 or more times	No	Within the past 2 to 3 days	Yesterday, 1 to 2 times	Yesterday, 1 to 2 times	No, I did not consume these products in the last 7 days	No, I did not consume these products in the last 7 days	No, I did not consume these products in the last 7 days	No, I did not consume these products in the last 7 days	No, I did not consume these products in the last 7 days	Yesterday, 3 or more times	Yesterday, 3 or more times	No	No	No	No	No
MSM9VZF7	M2060C14_MBX	M2060	M2060C14	metabolomics	27.0	2015-07-21	27.0	19	ibdmdb	Stool Collection #14	19	2060	MGH	Professional/Doctoral degree	Paid	No	No	No	No	No	No	62.0	nonIBD	No, I did not consume these products in the last 7 days	No, I did not consume these products in the last 7 days	No, I did not consume these products in the last 7 days	Yesterday, 1 to 2 times	Yesterday, 1 to 2 times	Yesterday, 1 to 2 times	Yesterday, 1 to 2 times	No, I did not consume these products in the last 7 days	Yesterday, 1 to 2 times	Yesterday, 1 to 2 times	No	No, I did not consume these products in the last 7 days	Yesterday, 1 to 2 times	Yesterday, 1 to 2 times	No, I did not consume these products in the last 7 days	No, I did not consume these products in the last 7 days	Within the past 2 to 3 days	Within the past 2 to 3 days	Within the past 2 to 3 days	No, I did not consume these products in the last 7 days	No, I did not consume these products in the last 7 days	No	No	No	No	No
MSM9VZGS	G111310	M2061	M2061C16	metagenomics	34.0	2015-09-10	16.0	21	ibdmdb	Stool Collection #16	21	2061	MGH		Paid	No	No	No	No	No	No	56.0	nonIBD	Yesterday, 3 or more times	No, I did not consume these products in the last 7 days	Yesterday, 1 to 2 times	Yesterday, 3 or more times	Yesterday, 1 to 2 times	Yesterday, 1 to 2 times	Yesterday, 1 to 2 times	No, I did not consume these products in the last 7 days	Yesterday, 3 or more times	Yesterday, 1 to 2 times	No	No, I did not consume these products in the last 7 days	Yesterday, 1 to 2 times	Yesterday, 3 or more times	Within the past 2 to 3 days	Yesterday, 1 to 2 times	Yesterday, 1 to 2 times	Within the past 2 to 3 days	No, I did not consume these products in the last 7 days	Yesterday, 1 to 2 times	Yesterday, 3 or more times	No	No	No	No	No
MSM9VZGW	G110016	M2075	M2075C13	metagenomics	24.0	2016-01-05	21.0	18	ibdmdb	Stool Collection #13	18	2075	MGH	Bachelor's degree	Paid	No	No	No	No	No	No	61.0	nonIBD	No, I did not consume these products in the last 7 days	No, I did not consume these products in the last 7 days	Yesterday, 1 to 2 times	Yesterday, 3 or more times	Within the past 4 to 7 days	No, I did not consume these products in the last 7 days	Within the past 2 to 3 days	No, I did not consume these products in the last 7 days	Within the past 4 to 7 days	Within the past 2 to 3 days	No		Yesterday, 1 to 2 times	Yesterday, 1 to 2 times	No, I did not consume these products in the last 7 days	Within the past 2 to 3 days	Within the past 2 to 3 days	Within the past 4 to 7 days	No, I did not consume these products in the last 7 days	Within the past 4 to 7 days	Yesterday, 1 to 2 times	No	No	No	No	No
MSM9VZHL	G110014	M2072	M2072C20	metagenomics	37.0	2015-12-22	15.0	26	ibdmdb	Stool Collection #20	26	2072	MGH	Master's degree	Unpaid/volunteer	No	No	No	No	No	No	51.0	nonIBD	No, I did not consume these products in the last 7 days	No, I did not consume these products in the last 7 days	No, I did not consume these products in the last 7 days	Yesterday, 3 or more times	No, I did not consume these products in the last 7 days	No, I did not consume these products in the last 7 days	Yesterday, 1 to 2 times	No, I did not consume these products in the last 7 days	Yesterday, 1 to 2 times	Yesterday, 1 to 2 times	No	Within the past 4 to 7 days	Yesterday, 1 to 2 times	Yesterday, 1 to 2 times	Yesterday, 1 to 2 times	Within the past 4 to 7 days	Yesterday, 1 to 2 times	Within the past 4 to 7 days	No, I did not consume these products in the last 7 days	No, I did not consume these products in the last 7 days	Yesterday, 1 to 2 times	No	No	No	No	No
MSM9VZHT	G110200	M2072	M2072C24	metagenomics	45.0	2016-02-17	16.0	30	ibdmdb	Stool Collection #24	30	2072	MGH	Master's degree	Unpaid/volunteer	No	No	No	No	No	No	51.0	nonIBD	No, I did not consume these products in the last 7 days	No, I did not consume these products in the last 7 days	Within the past 4 to 7 days	Yesterday, 1 to 2 times	No, I did not consume these products in the last 7 days	No, I did not consume these products in the last 7 days	Yesterday, 1 to 2 times	No, I did not consume these products in the last 7 days	Yesterday, 3 or more times	Yesterday, 1 to 2 times	No	Within the past 4 to 7 days	No, I did not consume these products in the last 7 days	Yesterday, 1 to 2 times	Yesterday, 1 to 2 times	No, I did not consume these products in the last 7 days	Yesterday, 1 to 2 times	Within the past 4 to 7 days	No, I did not consume these products in the last 7 days	No, I did not consume these products in the last 7 days	Within the past 2 to 3 days	No	No	No	No	No
MSM9VZHX	M2077C9_MBX	M2077	M2077C9	metabolomics	21.0	2015-12-18	18.0	13	ibdmdb	Stool Collection #9	13	2077	MGH	Bachelor's degree	Paid	No	No	No	No	No	No	32.0	nonIBD	No, I did not consume these products in the last 7 days	Within the past 4 to 7 days	Within the past 2 to 3 days	Yesterday, 3 or more times	Within the past 4 to 7 days	No, I did not consume these products in the last 7 days	Within the past 4 to 7 days	Yesterday, 1 to 2 times	No, I did not consume these products in the last 7 days	Within the past 2 to 3 days		No, I did not consume these products in the last 7 days	Within the past 2 to 3 days	Within the past 4 to 7 days	No, I did not consume these products in the last 7 days	No, I did not consume these products in the last 7 days	Within the past 4 to 7 days	Within the past 4 to 7 days	No, I did not consume these products in the last 7 days	Yesterday, 1 to 2 times	Yesterday, 1 to 2 times	No	No	No	No	No
MSM9VZIQ	M2083C9_MBX	M2083	M2083C9	metabolomics	20.0	2016-01-05	21.0	13	ibdmdb	Stool Collection #9	13	2083	MGH	Professional/Doctoral degree	Student	No	No	No	No	No	No	25.0	UC	No, I did not consume these products in the last 7 days	No, I did not consume these products in the last 7 days	Yesterday, 1 to 2 times	Yesterday, 3 or more times	Within the past 2 to 3 days	No, I did not consume these products in the last 7 days	Within the past 4 to 7 days	No, I did not consume these products in the last 7 days	Yesterday, 1 to 2 times	Yesterday, 1 to 2 times	No	Within the past 4 to 7 days	Within the past 4 to 7 days	Yesterday, 1 to 2 times	Yesterday, 1 to 2 times	Within the past 4 to 7 days	Within the past 2 to 3 days	Within the past 2 to 3 days	No, I did not consume these products in the last 7 days	Yesterday, 1 to 2 times	Yesterday, 1 to 2 times	No	No	No	No	No
MSM9VZIU	G110201	M2083	M2083C11	metagenomics	25.0	2016-02-11	15.0	15	ibdmdb	Stool Collection #11	15	2083	MGH	Professional/Doctoral degree	Student	No	No	No	No	No	No	25.0	UC	No, I did not consume these products in the last 7 days	No, I did not consume these products in the last 7 days	Yesterday, 1 to 2 times	Yesterday, 3 or more times	Within the past 2 to 3 days	Yesterday, 1 to 2 times	Within the past 2 to 3 days	Within the past 2 to 3 days	Yesterday, 1 to 2 times	Yesterday, 1 to 2 times	No	Within the past 2 to 3 days	Yesterday, 1 to 2 times	Yesterday, 3 or more times	Yesterday, 1 to 2 times	Yesterday, 1 to 2 times	Within the past 2 to 3 days	Yesterday, 1 to 2 times	No, I did not consume these products in the last 7 days	Yesterday, 1 to 2 times	Within the past 2 to 3 days	No	No	No	No	No
MSM9VZJB	G110274	M2068	M2068C19	metagenomics	36.0	2015-12-11	10.0	25	ibdmdb	Stool Collection #19	25	2068	MGH	Some college, no degree	Student	No	No	No	No	No	No	19.0	CD	Within the past 2 to 3 days	No, I did not consume these products in the last 7 days	Within the past 2 to 3 days	Yesterday, 1 to 2 times	No, I did not consume these products in the last 7 days	No, I did not consume these products in the last 7 days	Within the past 4 to 7 days	No, I did not consume these products in the last 7 days	Within the past 2 to 3 days	Yesterday, 1 to 2 times	No	Within the past 4 to 7 days	Within the past 2 to 3 days	Yesterday, 1 to 2 times	Within the past 2 to 3 days	No, I did not consume these products in the last 7 days	No, I did not consume these products in the last 7 days	No, I did not consume these products in the last 7 days	No, I did not consume these products in the last 7 days	No, I did not consume these products in the last 7 days	Yesterday, 1 to 2 times	No	No	No	No	No
MSM9VZKI	G110264	M2079	M2079C11	metagenomics	21.0	2015-12-15	14.0	15	ibdmdb	Stool Collection #11	15	2079	MGH	Professional/Doctoral degree	Paid	No	No	No	No	No	No	29.0	nonIBD	No, I did not consume these products in the last 7 days	Yesterday, 3 or more times	No, I did not consume these products in the last 7 days	Yesterday, 3 or more times	Yesterday, 3 or more times	Within the past 2 to 3 days	Yesterday, 1 to 2 times	No, I did not consume these products in the last 7 days	Within the past 2 to 3 days	Yesterday, 3 or more times	No	Within the past 4 to 7 days	Within the past 2 to 3 days	Yesterday, 1 to 2 times	Yesterday, 1 to 2 times	Yesterday, 1 to 2 times	Yesterday, 1 to 2 times	Within the past 2 to 3 days	No, I did not consume these products in the last 7 days	No, I did not consume these products in the last 7 days	Within the past 2 to 3 days	No	No	No	No	No
MSM9VZLF	G110015	M2084	M2084C11	metagenomics	21.0	2016-01-04	20.0	15	ibdmdb	Stool Collection #11	15	2084	MGH	Bachelor's degree	Student	No	No	No	No	No	No	23.0	nonIBD	No, I did not consume these products in the last 7 days	No, I did not consume these products in the last 7 days	Within the past 4 to 7 days	Yesterday, 3 or more times	Within the past 2 to 3 days	Yesterday, 1 to 2 times	Yesterday, 1 to 2 times	No, I did not consume these products in the last 7 days	Yesterday, 3 or more times	Yesterday, 3 or more times	No	Yesterday, 1 to 2 times	Yesterday, 3 or more times	Yesterday, 3 or more times	Yesterday, 1 to 2 times	Yesterday, 1 to 2 times	Yesterday, 1 to 2 times	Yesterday, 1 to 2 times	No, I did not consume these products in the last 7 days	No, I did not consume these products in the last 7 days	Yesterday, 1 to 2 times	No	No	No	No	No
MSM9VZLR	G111319	M2064	M2064C15	metagenomics	30.0	2015-09-29	15.0	20	ibdmdb	Stool Collection #15	20	2064	MGH	Some college, no degree	Paid	No	No	No	No	No	No	74.0	UC	No, I did not consume these products in the last 7 days	Within the past 4 to 7 days	Within the past 4 to 7 days	Within the past 4 to 7 days	No, I did not consume these products in the last 7 days	No, I did not consume these products in the last 7 days	Within the past 4 to 7 days	No, I did not consume these products in the last 7 days	Within the past 4 to 7 days	Within the past 2 to 3 days	No	No, I did not consume these products in the last 7 days	Within the past 4 to 7 days	Within the past 4 to 7 days	Within the past 4 to 7 days	Within the past 4 to 7 days	No, I did not consume these products in the last 7 days	Within the past 4 to 7 days	No, I did not consume these products in the last 7 days	No, I did not consume these products in the last 7 days	No, I did not consume these products in the last 7 days	No	No	No	No	No
MSM9VZMI	G110265	M2077	M2077C6	metagenomics	16.0	2015-11-12	21.0	9	ibdmdb	Stool Collection #6	9	2077	MGH	Bachelor's degree	Paid	No	No	No	No	No	No	32.0	nonIBD	Within the past 4 to 7 days	No, I did not consume these products in the last 7 days	Within the past 4 to 7 days	Yesterday, 3 or more times	Within the past 4 to 7 days	No, I did not consume these products in the last 7 days	Within the past 4 to 7 days	No, I did not consume these products in the last 7 days	No, I did not consume these products in the last 7 days	Within the past 4 to 7 days	No	No, I did not consume these products in the last 7 days	No, I did not consume these products in the last 7 days	Within the past 4 to 7 days	No, I did not consume these products in the last 7 days	Within the past 4 to 7 days	Within the past 4 to 7 days	No, I did not consume these products in the last 7 days	Within the past 4 to 7 days	Within the past 4 to 7 days	Within the past 4 to 7 days	No	No	No	No	No
MSM9VZNH	G109935	M2047	M2047C20	metagenomics	35.0	2015-08-31	14.0	26	ibdmdb	Stool Collection #20	26	2047	MGH	Bachelor's degree	Paid	No	No	No	No	No	No	57.0	nonIBD	Yesterday, 1 to 2 times	Within the past 4 to 7 days	Within the past 2 to 3 days	Yesterday, 3 or more times	Yesterday, 1 to 2 times	Within the past 2 to 3 days	Yesterday, 1 to 2 times	No, I did not consume these products in the last 7 days	Within the past 4 to 7 days	Yesterday, 1 to 2 times	No	Within the past 2 to 3 days	Yesterday, 1 to 2 times	Yesterday, 1 to 2 times	Within the past 2 to 3 days	Within the past 2 to 3 days	Within the past 2 to 3 days	Within the past 2 to 3 days	Yesterday, 1 to 2 times	Within the past 4 to 7 days	Yesterday, 1 to 2 times	No	No	No	No	No
MSM9VZO2	G110056	M2083	M2083C6	metagenomics	13.0	2015-11-19	21.0	9	ibdmdb	Stool Collection #6	9	2083	MGH	Professional/Doctoral degree	Student	No	No	No	No	No	No	25.0	UC	No, I did not consume these products in the last 7 days	No, I did not consume these products in the last 7 days	Yesterday, 3 or more times	Yesterday, 3 or more times	Yesterday, 1 to 2 times	No, I did not consume these products in the last 7 days	Yesterday, 1 to 2 times	No, I did not consume these products in the last 7 days	Within the past 2 to 3 days	Yesterday, 1 to 2 times	No	Within the past 2 to 3 days	Within the past 2 to 3 days	Yesterday, 1 to 2 times	Yesterday, 1 to 2 times	Yesterday, 1 to 2 times	Within the past 4 to 7 days	Yesterday, 1 to 2 times	No, I did not consume these products in the last 7 days	Within the past 2 to 3 days	Within the past 2 to 3 days	No	No	No	No	No
MSM9VZOI	M2072C14_MBX	M2072	M2072C14	metabolomics	25.0	2015-09-29	7.0	19	ibdmdb	Stool Collection #14	19	2072	MGH	Master's degree	Unpaid/volunteer	No	No	No	No	No	No	51.0	nonIBD	No, I did not consume these products in the last 7 days	No, I did not consume these products in the last 7 days	Within the past 4 to 7 days	Yesterday, 3 or more times	No, I did not consume these products in the last 7 days	No, I did not consume these products in the last 7 days	Within the past 4 to 7 days	No, I did not consume these products in the last 7 days	No, I did not consume these products in the last 7 days	Within the past 4 to 7 days	Yes	Within the past 4 to 7 days	No, I did not consume these products in the last 7 days	Within the past 2 to 3 days	Within the past 2 to 3 days	No, I did not consume these products in the last 7 days	Within the past 2 to 3 days	Within the past 4 to 7 days	No, I did not consume these products in the last 7 days	No, I did not consume these products in the last 7 days	Within the past 2 to 3 days	No	Yes	No	No	No
MSM9VZOY	G110239	M2069	M2069C14	metagenomics	26.0	2015-10-06	14.0	19	ibdmdb	Stool Collection #14	19	2069	MGH	Master's degree	Paid	No	No	No	No	No	No	29.0	UC	No, I did not consume these products in the last 7 days	No, I did not consume these products in the last 7 days	No, I did not consume these products in the last 7 days	Yesterday, 3 or more times	Yesterday, 3 or more times	No, I did not consume these products in the last 7 days	Yesterday, 1 to 2 times	No, I did not consume these products in the last 7 days	No, I did not consume these products in the last 7 days	Yesterday, 3 or more times	No	Yesterday, 1 to 2 times	Yesterday, 1 to 2 times	No, I did not consume these products in the last 7 days	No, I did not consume these products in the last 7 days	No, I did not consume these products in the last 7 days	No, I did not consume these products in the last 7 days	No, I did not consume these products in the last 7 days	Yesterday, 3 or more times	Yesterday, 3 or more times	Yesterday, 1 to 2 times	No	No	No	No	No
MSM9VZP1	G110272	M2069	M2069C18	metagenomics	35.0	2015-12-04	17.0	23	ibdmdb	Stool Collection #18	23	2069	MGH	Master's degree	Paid	No	No	No	No	No	No	29.0	UC	No, I did not consume these products in the last 7 days	Yesterday, 1 to 2 times	No, I did not consume these products in the last 7 days	Yesterday, 3 or more times	Yesterday, 1 to 2 times	No, I did not consume these products in the last 7 days	Yesterday, 1 to 2 times	Yesterday, 1 to 2 times	Within the past 2 to 3 days	Yesterday, 3 or more times	No	Yesterday, 3 or more times	No, I did not consume these products in the last 7 days	Yesterday, 1 to 2 times	No, I did not consume these products in the last 7 days	No, I did not consume these products in the last 7 days	No, I did not consume these products in the last 7 days	No, I did not consume these products in the last 7 days	No, I did not consume these products in the last 7 days	Yesterday, 1 to 2 times	No, I did not consume these products in the last 7 days	No	No	No	No	No
MSM9VZPN	G110066	M2085	M2085C5	metagenomics	9.0	2015-10-27	13.0	8	ibdmdb	Stool Collection #5	8	2085	MGH	Bachelor's degree	Paid	No	No	No	No	No	No	23.0	CD	Within the past 2 to 3 days	No, I did not consume these products in the last 7 days	Yesterday, 1 to 2 times	Yesterday, 1 to 2 times	Within the past 2 to 3 days	No, I did not consume these products in the last 7 days	Yesterday, 1 to 2 times	No, I did not consume these products in the last 7 days	Yesterday, 1 to 2 times	Yesterday, 1 to 2 times	Yes	Yesterday, 1 to 2 times	Yesterday, 1 to 2 times	Yesterday, 1 to 2 times	Within the past 2 to 3 days	Yesterday, 1 to 2 times	Yesterday, 1 to 2 times	Yesterday, 1 to 2 times	No, I did not consume these products in the last 7 days	No, I did not consume these products in the last 7 days	Yesterday, 1 to 2 times	No	No	Yes	No	No
MSMA267X	G110017	M2103	M2103C3	metagenomics	5.0	2016-01-06	22.0	6	ibdmdb	Stool Collection #3	6	2103	MGH	Master's degree	Paid	No	No	No	No	No	No	35.0	UC	Within the past 4 to 7 days	Within the past 4 to 7 days	No, I did not consume these products in the last 7 days	Yesterday, 3 or more times	Yesterday, 1 to 2 times	Within the past 4 to 7 days	Yesterday, 1 to 2 times	No, I did not consume these products in the last 7 days	Yesterday, 1 to 2 times	Yesterday, 1 to 2 times	No	Within the past 2 to 3 days	Yesterday, 1 to 2 times	Yesterday, 1 to 2 times	Yesterday, 1 to 2 times	Within the past 2 to 3 days	Within the past 2 to 3 days	Within the past 4 to 7 days	No, I did not consume these products in the last 7 days	Within the past 2 to 3 days	Yesterday, 1 to 2 times	No	No	No	No	No
MSMA26AV	G110204	M2071	M2071C9	metagenomics	39.0	2016-02-26	30.0	13	ibdmdb	Stool Collection #9	13	2071	MGH	Bachelor's degree	Paid	No	No	No	No	No	No	26.0	UC	No, I did not consume these products in the last 7 days	No, I did not consume these products in the last 7 days	No, I did not consume these products in the last 7 days	Yesterday, 3 or more times	Within the past 4 to 7 days	Yesterday, 1 to 2 times	Yesterday, 1 to 2 times	Yesterday, 1 to 2 times	Yesterday, 1 to 2 times	Yesterday, 3 or more times	No	Within the past 4 to 7 days	Within the past 4 to 7 days	Within the past 4 to 7 days	Within the past 4 to 7 days	No, I did not consume these products in the last 7 days	No, I did not consume these products in the last 7 days	Yesterday, 1 to 2 times	Within the past 4 to 7 days	Within the past 4 to 7 days	Within the past 4 to 7 days	No	No	No	No	No
MSMA26BF	G110003	M2084	M2084C15	metagenomics	29.0	2016-03-01	13.0	20	ibdmdb	Stool Collection #15	20	2084	MGH	Bachelor's degree	Student	No	No	No	No	No	No	23.0	nonIBD	No, I did not consume these products in the last 7 days	No, I did not consume these products in the last 7 days	No, I did not consume these products in the last 7 days	Yesterday, 3 or more times	No, I did not consume these products in the last 7 days	Within the past 4 to 7 days	Yesterday, 1 to 2 times	No, I did not consume these products in the last 7 days	Within the past 2 to 3 days	Yesterday, 3 or more times	No	Yesterday, 1 to 2 times	Yesterday, 3 or more times	Yesterday, 1 to 2 times	Yesterday, 1 to 2 times	Yesterday, 1 to 2 times	Yesterday, 1 to 2 times	No, I did not consume these products in the last 7 days	No, I did not consume these products in the last 7 days	No, I did not consume these products in the last 7 days	Yesterday, 1 to 2 times	No	No	No	No	No
MSMA26BJ	G110010	M2084	M2084C17	metagenomics	33.0	2016-03-30	15.0	22	ibdmdb	Stool Collection #17	22	2084	MGH	Bachelor's degree	Student	No	No	No	No	No	No	23.0	nonIBD	No, I did not consume these products in the last 7 days	Within the past 4 to 7 days	No, I did not consume these products in the last 7 days	Yesterday, 3 or more times	Within the past 2 to 3 days	Yesterday, 1 to 2 times	Yesterday, 1 to 2 times	No, I did not consume these products in the last 7 days	Yesterday, 3 or more times	Yesterday, 3 or more times	No	Within the past 2 to 3 days	Yesterday, 1 to 2 times	Yesterday, 3 or more times	Within the past 4 to 7 days	Within the past 4 to 7 days	Yesterday, 1 to 2 times	Within the past 4 to 7 days	No, I did not consume these products in the last 7 days	Within the past 2 to 3 days	Yesterday, 1 to 2 times	No	No	No	No	No
MSMA26BL	G109993	M2084	M2084C18	metagenomics	35.0	2016-04-12	13.0	23	ibdmdb	Stool Collection #18	23	2084	MGH	Bachelor's degree	Student	No	No	No	No	No	No	23.0	nonIBD	Within the past 2 to 3 days	No, I did not consume these products in the last 7 days	No, I did not consume these products in the last 7 days	Yesterday, 3 or more times	No, I did not consume these products in the last 7 days	Within the past 4 to 7 days	Yesterday, 1 to 2 times	No, I did not consume these products in the last 7 days	Yesterday, 1 to 2 times	Yesterday, 3 or more times	No	Yesterday, 1 to 2 times	Yesterday, 1 to 2 times	Yesterday, 3 or more times	Yesterday, 1 to 2 times	Yesterday, 1 to 2 times	Within the past 4 to 7 days	Yesterday, 1 to 2 times	No, I did not consume these products in the last 7 days	No, I did not consume these products in the last 7 days	Yesterday, 1 to 2 times	No	No	No	No	No
MSMA26BT	G110004	M2079	M2079C15	metagenomics	34.0	2016-03-10	15.0	20	ibdmdb	Stool Collection #15	20	2079	MGH	Professional/Doctoral degree	Paid	No	No	No	No	No	No	29.0	nonIBD	No, I did not consume these products in the last 7 days	Within the past 2 to 3 days	Within the past 4 to 7 days	Yesterday, 3 or more times	Yesterday, 1 to 2 times	Within the past 4 to 7 days	Within the past 2 to 3 days	No, I did not consume these products in the last 7 days	Within the past 2 to 3 days	Yesterday, 3 or more times	No	Within the past 4 to 7 days	Within the past 2 to 3 days	Yesterday, 1 to 2 times	Within the past 4 to 7 days	Within the past 4 to 7 days	Within the past 4 to 7 days	Yesterday, 1 to 2 times	No, I did not consume these products in the last 7 days	No, I did not consume these products in the last 7 days	Yesterday, 1 to 2 times	No	No	No	No	No
MSMA26BV	G110006	M2079	M2079C16	metagenomics	36.0	2016-03-23	13.0	21	ibdmdb	Stool Collection #16	21	2079	MGH	Professional/Doctoral degree	Paid	No	No	No	No	No	No	29.0	nonIBD	Within the past 4 to 7 days	Within the past 4 to 7 days	No, I did not consume these products in the last 7 days	Yesterday, 3 or more times	Yesterday, 3 or more times	Yesterday, 1 to 2 times	Yesterday, 1 to 2 times	No, I did not consume these products in the last 7 days	Yesterday, 1 to 2 times	Yesterday, 1 to 2 times	No	Within the past 4 to 7 days	Yesterday, 1 to 2 times	Yesterday, 3 or more times	Yesterday, 1 to 2 times	Yesterday, 1 to 2 times	Yesterday, 1 to 2 times	Within the past 2 to 3 days	No, I did not consume these products in the last 7 days	Within the past 4 to 7 days	Yesterday, 1 to 2 times	No	No	No	No	No
MSMA26ET	M2064C21_MBX	M2064	M2064C21	metabolomics	50.0	2016-02-11	23.0	27	ibdmdb	Stool Collection #21	27	2064	MGH	Some college, no degree	Paid	No	No	No	No	No	No	74.0	UC	No, I did not consume these products in the last 7 days	Within the past 4 to 7 days	Within the past 4 to 7 days	Within the past 4 to 7 days	No, I did not consume these products in the last 7 days	No, I did not consume these products in the last 7 days	Within the past 4 to 7 days	No, I did not consume these products in the last 7 days	Within the past 4 to 7 days	No, I did not consume these products in the last 7 days	No	No, I did not consume these products in the last 7 days	Within the past 4 to 7 days	Within the past 4 to 7 days	Within the past 4 to 7 days	Within the past 4 to 7 days	No, I did not consume these products in the last 7 days	Within the past 4 to 7 days	No, I did not consume these products in the last 7 days	No, I did not consume these products in the last 7 days	Within the past 4 to 7 days	No	No	No	No	No
MSMAPC55	G109992	M2083	M2083C13	metagenomics	33.0	2016-04-08	50.0	18	ibdmdb	Stool Collection #13	18	2083	MGH	Professional/Doctoral degree	Student	No	No	No	No	No	No	25.0	UC	No, I did not consume these products in the last 7 days	No, I did not consume these products in the last 7 days	Yesterday, 1 to 2 times	Yesterday, 3 or more times	Within the past 4 to 7 days	Within the past 2 to 3 days	Within the past 2 to 3 days	No, I did not consume these products in the last 7 days	Yesterday, 1 to 2 times	Within the past 2 to 3 days	No	Yesterday, 1 to 2 times	Within the past 4 to 7 days	Yesterday, 1 to 2 times	Yesterday, 1 to 2 times	Within the past 4 to 7 days	Within the past 4 to 7 days	Yesterday, 1 to 2 times	Within the past 4 to 7 days	Yesterday, 1 to 2 times	Yesterday, 1 to 2 times	No	No	No	No	No
MSMAPC5H	G109995	M2097	M2097C10	metagenomics	22.0	2016-04-19	6.0	14	ibdmdb	Stool Collection #10	14	2097	MGH	Some college, no degree	Paid	No	No	No	No	No	No	21.0	nonIBD	Yesterday, 1 to 2 times	No, I did not consume these products in the last 7 days	Within the past 2 to 3 days	Yesterday, 3 or more times	Yesterday, 1 to 2 times	No, I did not consume these products in the last 7 days	Yesterday, 1 to 2 times	No, I did not consume these products in the last 7 days	Yesterday, 1 to 2 times	Within the past 2 to 3 days	No	Within the past 2 to 3 days	No, I did not consume these products in the last 7 days	Within the past 4 to 7 days	Yesterday, 1 to 2 times	No, I did not consume these products in the last 7 days	Yesterday, 1 to 2 times	No, I did not consume these products in the last 7 days	No, I did not consume these products in the last 7 days	No, I did not consume these products in the last 7 days	Within the past 2 to 3 days	No	No	No	No	No
MSMAPC66	G110022	M2103	M2103C10	metagenomics	24.0	2016-05-18	23.0	14	ibdmdb	Stool Collection #10	14	2103	MGH	Master's degree	Paid	No	No	No	No	No	No	35.0	UC	No, I did not consume these products in the last 7 days	No, I did not consume these products in the last 7 days	No, I did not consume these products in the last 7 days	Yesterday, 3 or more times	Yesterday, 1 to 2 times	Within the past 2 to 3 days	Yesterday, 1 to 2 times	No, I did not consume these products in the last 7 days	Yesterday, 3 or more times	Yesterday, 1 to 2 times	No	Yesterday, 1 to 2 times	Yesterday, 1 to 2 times	Yesterday, 1 to 2 times	Within the past 2 to 3 days	Within the past 2 to 3 days	No, I did not consume these products in the last 7 days	Yesterday, 1 to 2 times	No, I did not consume these products in the last 7 days	Within the past 2 to 3 days	Yesterday, 1 to 2 times	No	No	No	No	No
MSMAPC6A	G110179	M2085	M2085C13	metagenomics	31.0	2016-04-02	38.0	18	ibdmdb	Stool Collection #13	18	2085	MGH	Bachelor's degree	Paid	No	No	No	No	No	No	23.0	CD	Within the past 4 to 7 days	No, I did not consume these products in the last 7 days	Within the past 2 to 3 days	Yesterday, 3 or more times	Yesterday, 3 or more times	Within the past 4 to 7 days	Within the past 2 to 3 days	No, I did not consume these products in the last 7 days	Within the past 2 to 3 days	Yesterday, 1 to 2 times	No	Within the past 4 to 7 days	Within the past 4 to 7 days	Yesterday, 1 to 2 times	Within the past 4 to 7 days	Within the past 2 to 3 days	Within the past 2 to 3 days	Yesterday, 1 to 2 times	No, I did not consume these products in the last 7 days	No, I did not consume these products in the last 7 days	Within the past 2 to 3 days	No	No	No	No	Yes
MSMAPC6C	G109994	M2085	M2085C14	metagenomics	33.0	2016-04-12	10.0	19	ibdmdb	Stool Collection #14	19	2085	MGH	Bachelor's degree	Paid	No	No	No	No	No	No	23.0	CD	Yesterday, 1 to 2 times	No, I did not consume these products in the last 7 days	Yesterday, 1 to 2 times	Yesterday, 1 to 2 times	Within the past 2 to 3 days	Yesterday, 1 to 2 times	Yesterday, 1 to 2 times	No, I did not consume these products in the last 7 days	Yesterday, 1 to 2 times	Yesterday, 3 or more times	No	Within the past 4 to 7 days	Yesterday, 1 to 2 times	Within the past 2 to 3 days	Within the past 2 to 3 days	Yesterday, 1 to 2 times	Within the past 2 to 3 days	Within the past 2 to 3 days	Within the past 4 to 7 days	No, I did not consume these products in the last 7 days	Yesterday, 3 or more times	No	No	No	No	No
MSMB4LYB	M2085C21_MBX	M2085	M2085C21	metabolomics	50.0	2016-08-10	57.0	28	ibdmdb	Stool Collection #22	28	2085	MGH	Bachelor's degree	Paid	No	No	No	No	No	No	23.0	CD	Within the past 2 to 3 days	No, I did not consume these products in the last 7 days	Within the past 2 to 3 days	Yesterday, 3 or more times	Within the past 2 to 3 days	No, I did not consume these products in the last 7 days	Yesterday, 1 to 2 times	No, I did not consume these products in the last 7 days	Within the past 2 to 3 days	Yesterday, 1 to 2 times		Within the past 4 to 7 days	Within the past 4 to 7 days	Within the past 4 to 7 days	Within the past 4 to 7 days	Yesterday, 1 to 2 times	Within the past 4 to 7 days	Within the past 2 to 3 days	Yesterday, 1 to 2 times	Within the past 4 to 7 days	Yesterday, 1 to 2 times	No	No	No	No	No
MSMB4LZP	G110000	M2083	M2083C18	metagenomics	46.0	2016-07-08	14.0	23	ibdmdb	Stool Collection #18	23	2083	MGH	Professional/Doctoral degree	Student	No	No	No	No	No	No	25.0	UC	No, I did not consume these products in the last 7 days	No, I did not consume these products in the last 7 days	Yesterday, 1 to 2 times	Yesterday, 3 or more times	Within the past 2 to 3 days	Yesterday, 1 to 2 times	Yesterday, 1 to 2 times	No, I did not consume these products in the last 7 days	Yesterday, 1 to 2 times	Within the past 4 to 7 days	No	Within the past 4 to 7 days	Yesterday, 1 to 2 times	Yesterday, 1 to 2 times	Within the past 4 to 7 days	Within the past 2 to 3 days	Within the past 2 to 3 days	Within the past 4 to 7 days	No, I did not consume these products in the last 7 days	Within the past 4 to 7 days	Within the past 2 to 3 days	No	No	No	No	No
PSM6XBQS	G111900	P6005	P6005C2	metagenomics	2.0	2014-10-28	18.0	5	ibdmdb	Stool Collection #2	5	6005	MGH Pediatrics	7th grade or less	Student	No	No	No	No	No	No	11.0	CD	Yesterday, 1 to 2 times	No, I did not consume these products in the last 7 days	Yesterday, 1 to 2 times	Yesterday, 1 to 2 times	No, I did not consume these products in the last 7 days	Yesterday, 1 to 2 times	Yesterday, 3 or more times	No, I did not consume these products in the last 7 days	Yesterday, 3 or more times	Yesterday, 1 to 2 times	Yes	Yesterday, 1 to 2 times	Yesterday, 3 or more times	Yesterday, 1 to 2 times	No, I did not consume these products in the last 7 days	Within the past 2 to 3 days	Yesterday, 1 to 2 times	Yesterday, 1 to 2 times	Within the past 4 to 7 days	No, I did not consume these products in the last 7 days	Yesterday, 1 to 2 times	No	No	Yes	No	Yes
PSM6XBS8	G111912	P6009	P6009C5	metagenomics	7.0	2015-01-06	14.0	8	ibdmdb	Stool Collection #5	8	6009	MGH Pediatrics	Some high school	Student	No	No	No	No	No	No	16.0	CD	Within the past 2 to 3 days	Yesterday, 1 to 2 times	Yesterday, 1 to 2 times	Yesterday, 3 or more times	No, I did not consume these products in the last 7 days	No, I did not consume these products in the last 7 days	Yesterday, 3 or more times	No, I did not consume these products in the last 7 days	Within the past 2 to 3 days	Yesterday, 1 to 2 times	No	Within the past 4 to 7 days	Within the past 2 to 3 days	Yesterday, 3 or more times	Yesterday, 1 to 2 times	Within the past 2 to 3 days	Within the past 2 to 3 days	Yesterday, 1 to 2 times	Within the past 2 to 3 days	Within the past 4 to 7 days	Yesterday, 1 to 2 times	No	No	No	No	No
PSM6XBSK	P6010C5_MBX	P6010	P6010C5	metabolomics	9.0	2015-02-05	16.0	8	ibdmdb	Stool Collection #5	8	6010	MGH Pediatrics	7th grade or less	Student	No	No	No	No	No	No	10.0	CD	Within the past 2 to 3 days	No, I did not consume these products in the last 7 days	No, I did not consume these products in the last 7 days	Yesterday, 3 or more times	No, I did not consume these products in the last 7 days	No, I did not consume these products in the last 7 days	Yesterday, 3 or more times	No, I did not consume these products in the last 7 days	Yesterday, 1 to 2 times	Yesterday, 1 to 2 times	Yes	No, I did not consume these products in the last 7 days	Within the past 4 to 7 days	Yesterday, 1 to 2 times	Within the past 4 to 7 days	Within the past 4 to 7 days	Within the past 2 to 3 days	Yesterday, 1 to 2 times	No, I did not consume these products in the last 7 days	No, I did not consume these products in the last 7 days	Yesterday, 1 to 2 times	No	No	Yes	No	No
PSM6XBSO	G110449	P6010	P6010C3	metagenomics	4.0	2015-01-06	20.0	6	ibdmdb	Stool Collection #3	6	6010	MGH Pediatrics	7th grade or less	Student	No	No	No	No	No	No	10.0	CD	Yesterday, 1 to 2 times	No, I did not consume these products in the last 7 days	No, I did not consume these products in the last 7 days	Yesterday, 3 or more times	No, I did not consume these products in the last 7 days	No, I did not consume these products in the last 7 days	Yesterday, 3 or more times	No, I did not consume these products in the last 7 days	Yesterday, 1 to 2 times	Yesterday, 3 or more times	Yes	No, I did not consume these products in the last 7 days	No, I did not consume these products in the last 7 days	Yesterday, 3 or more times	No, I did not consume these products in the last 7 days	Yesterday, 1 to 2 times	No, I did not consume these products in the last 7 days	Yesterday, 1 to 2 times	No, I did not consume these products in the last 7 days	Within the past 4 to 7 days	Yesterday, 1 to 2 times	No	No	Yes	No	No
PSM6XBSU	G110394	P6005	P6005C10	metagenomics	18.0	2015-02-18	13.0	14	ibdmdb	Stool Collection #10	14	6005	MGH Pediatrics	7th grade or less	Student	No	No	No	No	No	No	11.0	CD	Yesterday, 1 to 2 times	No, I did not consume these products in the last 7 days	Yesterday, 1 to 2 times	Yesterday, 1 to 2 times	No, I did not consume these products in the last 7 days	Within the past 2 to 3 days	Yesterday, 1 to 2 times	No, I did not consume these products in the last 7 days	Yesterday, 1 to 2 times	Yesterday, 1 to 2 times	No	Yesterday, 1 to 2 times	Yesterday, 1 to 2 times	Yesterday, 1 to 2 times	Yesterday, 1 to 2 times	No, I did not consume these products in the last 7 days	Yesterday, 1 to 2 times	Yesterday, 1 to 2 times	No, I did not consume these products in the last 7 days		Yesterday, 1 to 2 times	No	No	No	No	No
PSM6XBT9	G110396	P6013	P6013C5	metagenomics	8.0	2015-03-03	14.0	8	ibdmdb	Stool Collection #5	8	6013	MGH Pediatrics	7th grade or less	Student	No	No	No	No	No	No	6.0	UC	No, I did not consume these products in the last 7 days	No, I did not consume these products in the last 7 days	Yesterday, 1 to 2 times	Yesterday, 3 or more times	No, I did not consume these products in the last 7 days	Within the past 4 to 7 days	Within the past 2 to 3 days	Yesterday, 1 to 2 times	Yesterday, 1 to 2 times	Yesterday, 1 to 2 times	No	No, I did not consume these products in the last 7 days	No, I did not consume these products in the last 7 days	Yesterday, 1 to 2 times	No, I did not consume these products in the last 7 days	No, I did not consume these products in the last 7 days	Within the past 2 to 3 days	Within the past 2 to 3 days	No, I did not consume these products in the last 7 days	Yesterday, 1 to 2 times	Yesterday, 1 to 2 times	No	No	No	No	No
PSM6XBTP	G110407	P6009	P6009C13	metagenomics	23.0	2015-04-28	14.0	18	ibdmdb	Stool Collection #13	18	6009	MGH Pediatrics	Some high school	Student	No	No	No	No	No	No	16.0	CD	Yesterday, 1 to 2 times	No, I did not consume these products in the last 7 days	Within the past 2 to 3 days	Yesterday, 3 or more times	No, I did not consume these products in the last 7 days	No, I did not consume these products in the last 7 days	Yesterday, 1 to 2 times	No, I did not consume these products in the last 7 days	Within the past 2 to 3 days	Yesterday, 1 to 2 times	No	Within the past 2 to 3 days	Within the past 4 to 7 days	Yesterday, 3 or more times	Within the past 4 to 7 days	Within the past 2 to 3 days	Within the past 4 to 7 days	Within the past 4 to 7 days	No, I did not consume these products in the last 7 days	Within the past 4 to 7 days	Within the past 2 to 3 days	No	No	No	No	Yes
PSM6XBUM	G111864	P6010	P6010C11	metagenomics	20.0	2015-04-24	17.0	15	ibdmdb	Stool Collection #11	15	6010	MGH Pediatrics	7th grade or less	Student	No	No	No	No	No	No	10.0	CD	Yesterday, 1 to 2 times	No, I did not consume these products in the last 7 days	Within the past 4 to 7 days	Yesterday, 3 or more times	No, I did not consume these products in the last 7 days	No, I did not consume these products in the last 7 days	Yesterday, 1 to 2 times	No, I did not consume these products in the last 7 days	Within the past 4 to 7 days	Yesterday, 1 to 2 times	Yes	No, I did not consume these products in the last 7 days	Within the past 4 to 7 days	Yesterday, 3 or more times	Yesterday, 1 to 2 times	Yesterday, 1 to 2 times	Yesterday, 1 to 2 times	Within the past 2 to 3 days	Yesterday, 1 to 2 times	No, I did not consume these products in the last 7 days	Yesterday, 1 to 2 times	No	No	No	No	No
PSM6XBVI	G110466	P6012	P6012C2	metagenomics	2.0	2015-01-06	18.0	5	ibdmdb	Stool Collection #2	5	6012	MGH Pediatrics	Some high school	Student	No	No	No	No	No	No	16.0	UC	No, I did not consume these products in the last 7 days	No, I did not consume these products in the last 7 days	Within the past 4 to 7 days	Yesterday, 3 or more times	No, I did not consume these products in the last 7 days	Yesterday, 1 to 2 times	Yesterday, 1 to 2 times	Yesterday, 1 to 2 times	Within the past 4 to 7 days	Within the past 2 to 3 days	No	No, I did not consume these products in the last 7 days	Within the past 4 to 7 days	Yesterday, 1 to 2 times	Yesterday, 1 to 2 times	Within the past 4 to 7 days	Within the past 4 to 7 days	Within the past 2 to 3 days	No, I did not consume these products in the last 7 days	No, I did not consume these products in the last 7 days	Yesterday, 1 to 2 times	No	No	No	No	No
PSM6XBVO	G111855	P6012	P6012C5	metagenomics	8.0	2015-02-17	12.0	8	ibdmdb	Stool Collection #5	8	6012	MGH Pediatrics	Some high school	Student	No	No	No	No	No	No	16.0	UC	Within the past 4 to 7 days	Within the past 4 to 7 days	Within the past 2 to 3 days	Yesterday, 3 or more times	No, I did not consume these products in the last 7 days	Within the past 2 to 3 days	Yesterday, 3 or more times	No, I did not consume these products in the last 7 days	Within the past 2 to 3 days	Within the past 2 to 3 days	No	No, I did not consume these products in the last 7 days	Within the past 2 to 3 days	Yesterday, 1 to 2 times	Yesterday, 1 to 2 times	Within the past 4 to 7 days	Within the past 4 to 7 days	Within the past 4 to 7 days	No, I did not consume these products in the last 7 days	No, I did not consume these products in the last 7 days	Yesterday, 3 or more times	No	No	No	No	No
PSM7J12Z	G111974	P6025	P6025C11	metagenomics	23.0	2015-09-09	14.0	15	ibdmdb	Stool Collection #11	15	6025	MGH Pediatrics	Some high school	Student	No	No	No	No	No	No	17.0	UC	Yesterday, 1 to 2 times	Yesterday, 1 to 2 times	Yesterday, 1 to 2 times	Yesterday, 3 or more times	No, I did not consume these products in the last 7 days	Yesterday, 1 to 2 times	Yesterday, 1 to 2 times	No, I did not consume these products in the last 7 days	Yesterday, 1 to 2 times	Yesterday, 1 to 2 times	No	No, I did not consume these products in the last 7 days	Yesterday, 1 to 2 times	Yesterday, 1 to 2 times	Yesterday, 1 to 2 times	Yesterday, 1 to 2 times	No, I did not consume these products in the last 7 days	Yesterday, 1 to 2 times	No, I did not consume these products in the last 7 days	Yesterday, 1 to 2 times	Yesterday, 1 to 2 times	No	No	No	No	No
PSM7J13E	P6005C24_MBX	P6005	P6005C24	metabolomics	49.0	2015-09-22	13.0	30	ibdmdb	Stool Collection #24	30	6005	MGH Pediatrics	7th grade or less	Student	No	No	No	No	No	No	11.0	CD	Yesterday, 1 to 2 times	No, I did not consume these products in the last 7 days	Yesterday, 1 to 2 times	Yesterday, 3 or more times	No, I did not consume these products in the last 7 days	Within the past 2 to 3 days	Within the past 2 to 3 days	Yesterday, 1 to 2 times	Within the past 2 to 3 days	Yesterday, 1 to 2 times	No	No, I did not consume these products in the last 7 days	Yesterday, 1 to 2 times	Yesterday, 1 to 2 times	Within the past 2 to 3 days	No, I did not consume these products in the last 7 days	No, I did not consume these products in the last 7 days	No, I did not consume these products in the last 7 days	No, I did not consume these products in the last 7 days	No, I did not consume these products in the last 7 days	No, I did not consume these products in the last 7 days	No	No	No	No	No
PSM7J141	P6009C23_MBX	P6009	P6009C23	metabolomics	44.0	2015-09-22	12.0	29	ibdmdb	Stool Collection #23	29	6009	MGH Pediatrics	Some high school	Student	No	No	No	No	No	No	16.0	CD	Yesterday, 1 to 2 times	Within the past 2 to 3 days	Within the past 2 to 3 days	Yesterday, 1 to 2 times	No, I did not consume these products in the last 7 days	Yesterday, 1 to 2 times	Yesterday, 3 or more times	No, I did not consume these products in the last 7 days	Yesterday, 1 to 2 times	Yesterday, 1 to 2 times	No	Within the past 2 to 3 days	Within the past 4 to 7 days	Yesterday, 3 or more times	Within the past 4 to 7 days	Within the past 2 to 3 days	Yesterday, 1 to 2 times	Yesterday, 1 to 2 times	Within the past 4 to 7 days	Within the past 4 to 7 days	Yesterday, 1 to 2 times	No	No	No	No	No
PSM7J14L	P6010C20_MBX	P6010	P6010C20	metabolomics	40.0	2015-09-09	29.0	26	ibdmdb	Stool Collection #20	26	6010	MGH Pediatrics	7th grade or less	Student	No	No	No	No	No	No	10.0	CD	Yesterday, 1 to 2 times	No, I did not consume these products in the last 7 days	Yesterday, 1 to 2 times	Yesterday, 3 or more times	No, I did not consume these products in the last 7 days	No, I did not consume these products in the last 7 days	Yesterday, 3 or more times	No, I did not consume these products in the last 7 days	Yesterday, 1 to 2 times	Yesterday, 3 or more times	Yes	No, I did not consume these products in the last 7 days	Within the past 2 to 3 days	Yesterday, 3 or more times	No, I did not consume these products in the last 7 days	Yesterday, 1 to 2 times	Within the past 2 to 3 days	Yesterday, 1 to 2 times	No, I did not consume these products in the last 7 days	No, I did not consume these products in the last 7 days	Yesterday, 1 to 2 times	No	Yes	Yes	No	No
PSM7J15A	G110716	P6016	P6016C15	metagenomics	28.0	2015-09-09	14.0	20	ibdmdb	Stool Collection #15	20	6016	MGH Pediatrics	Some high school	Student	No	No	No	No	No	No	16.0	CD	Within the past 2 to 3 days	No, I did not consume these products in the last 7 days	Within the past 2 to 3 days	Yesterday, 3 or more times	No, I did not consume these products in the last 7 days	No, I did not consume these products in the last 7 days	Yesterday, 3 or more times	No, I did not consume these products in the last 7 days	No, I did not consume these products in the last 7 days	No, I did not consume these products in the last 7 days	Yes	No, I did not consume these products in the last 7 days	Within the past 2 to 3 days	Within the past 2 to 3 days	No, I did not consume these products in the last 7 days	No, I did not consume these products in the last 7 days	Yesterday, 1 to 2 times	No, I did not consume these products in the last 7 days	No, I did not consume these products in the last 7 days	No, I did not consume these products in the last 7 days	Yesterday, 1 to 2 times	No	No	Yes	No	No
PSM7J15G	G111989	P6016	P6016C18	metagenomics	34.0	2015-10-21	15.0	23	ibdmdb	Stool Collection #18	23	6016	MGH Pediatrics	Some high school	Student	No	No	No	No	No	No	16.0	CD	No, I did not consume these products in the last 7 days	No, I did not consume these products in the last 7 days	No, I did not consume these products in the last 7 days	Yesterday, 3 or more times	No, I did not consume these products in the last 7 days	No, I did not consume these products in the last 7 days	Yesterday, 3 or more times	No, I did not consume these products in the last 7 days	No, I did not consume these products in the last 7 days	No, I did not consume these products in the last 7 days	No	No, I did not consume these products in the last 7 days	Yesterday, 1 to 2 times	Within the past 4 to 7 days	No, I did not consume these products in the last 7 days	No, I did not consume these products in the last 7 days	Within the past 4 to 7 days	No, I did not consume these products in the last 7 days	No, I did not consume these products in the last 7 days	No, I did not consume these products in the last 7 days	Yesterday, 1 to 2 times	No	No	No	No	No
PSM7J15Q	G110709	P6018	P6018C17	metagenomics	32.0	2015-10-06	14.0	22	ibdmdb	Stool Collection #17	22	6018	MGH Pediatrics	Some high school	Student	No	No	No	No	No	No	17.0	nonIBD	Within the past 2 to 3 days	No, I did not consume these products in the last 7 days	Yesterday, 1 to 2 times	Yesterday, 3 or more times	No, I did not consume these products in the last 7 days	Yesterday, 1 to 2 times	Yesterday, 1 to 2 times	No, I did not consume these products in the last 7 days	Yesterday, 1 to 2 times	Yesterday, 1 to 2 times	No	No, I did not consume these products in the last 7 days	Yesterday, 1 to 2 times	Yesterday, 1 to 2 times	No, I did not consume these products in the last 7 days	No, I did not consume these products in the last 7 days	Within the past 2 to 3 days	Yesterday, 1 to 2 times	No, I did not consume these products in the last 7 days	No, I did not consume these products in the last 7 days	Yesterday, 1 to 2 times	No	No	No	No	No
PSM7J15W	G110717	P6028	P6028C8	metagenomics	19.0	2015-09-09	50.0	12	ibdmdb	Stool Collection #8	12	6028	MGH Pediatrics	7th grade or less	Student	No	No	No	No	No	No	9.0	CD	Yesterday, 1 to 2 times	No, I did not consume these products in the last 7 days	No, I did not consume these products in the last 7 days	Yesterday, 3 or more times	No, I did not consume these products in the last 7 days	No, I did not consume these products in the last 7 days	Within the past 2 to 3 days	No, I did not consume these products in the last 7 days	Within the past 2 to 3 days	Yesterday, 1 to 2 times	No	No, I did not consume these products in the last 7 days	No, I did not consume these products in the last 7 days	Yesterday, 1 to 2 times	No, I did not consume these products in the last 7 days	Yesterday, 1 to 2 times	Within the past 4 to 7 days	Within the past 4 to 7 days	No, I did not consume these products in the last 7 days	No, I did not consume these products in the last 7 days	Yesterday, 3 or more times	No	No	No	No	No
PSM7J161	P6028C10_MBX	P6028	P6028C10	metabolomics	23.0	2015-10-07	15.0	14	ibdmdb	Stool Collection #10	14	6028	MGH Pediatrics	7th grade or less	Student	No	No	No	No	No	No	9.0	CD	No, I did not consume these products in the last 7 days	No, I did not consume these products in the last 7 days	Yesterday, 1 to 2 times	Yesterday, 3 or more times	No, I did not consume these products in the last 7 days	Within the past 4 to 7 days	Within the past 2 to 3 days	No, I did not consume these products in the last 7 days	Within the past 4 to 7 days	Within the past 2 to 3 days	No	No, I did not consume these products in the last 7 days	No, I did not consume these products in the last 7 days	Yesterday, 1 to 2 times	No, I did not consume these products in the last 7 days	Within the past 4 to 7 days	Yesterday, 1 to 2 times	Yesterday, 1 to 2 times	No, I did not consume these products in the last 7 days	No, I did not consume these products in the last 7 days	Yesterday, 1 to 2 times	No	No	No	No	No
PSM7J16W	G111986	P6017	P6017C11	metagenomics	22.0	2015-07-28	42.0	15	ibdmdb	Stool Collection #11	15	6017	MGH Pediatrics	7th grade or less	Student	No	No	No	No	No	No	11.0	nonIBD	No, I did not consume these products in the last 7 days	No, I did not consume these products in the last 7 days	Yesterday, 1 to 2 times	Yesterday, 3 or more times	No, I did not consume these products in the last 7 days	Within the past 2 to 3 days	Yesterday, 1 to 2 times	No, I did not consume these products in the last 7 days	Yesterday, 1 to 2 times	Yesterday, 1 to 2 times	No	No, I did not consume these products in the last 7 days	No, I did not consume these products in the last 7 days	Yesterday, 1 to 2 times	Yesterday, 1 to 2 times	Yesterday, 1 to 2 times	No, I did not consume these products in the last 7 days	Yesterday, 1 to 2 times	No, I did not consume these products in the last 7 days	No, I did not consume these products in the last 7 days	Yesterday, 1 to 2 times	No	No	No	No	No
PSM7J17L	P6016C9_MBX	P6016	P6016C9	metabolomics	16.0	2015-06-16	12.0	13	ibdmdb	Stool Collection #9	13	6016	MGH Pediatrics	Some high school	Student	No	No	No	No	No	No	16.0	CD	Within the past 2 to 3 days	No, I did not consume these products in the last 7 days	Within the past 2 to 3 days	Yesterday, 3 or more times	No, I did not consume these products in the last 7 days	Within the past 2 to 3 days	Yesterday, 3 or more times	No, I did not consume these products in the last 7 days	No, I did not consume these products in the last 7 days	No, I did not consume these products in the last 7 days	No	No, I did not consume these products in the last 7 days	Within the past 2 to 3 days	Within the past 2 to 3 days	No, I did not consume these products in the last 7 days	No, I did not consume these products in the last 7 days	Within the past 2 to 3 days	No, I did not consume these products in the last 7 days	No, I did not consume these products in the last 7 days	No, I did not consume these products in the last 7 days	Within the past 4 to 7 days	No	No	No	No	No
PSM7J18I	G110414	P6010	P6010C17	metagenomics	31.0	2015-07-14	14.0	22	ibdmdb	Stool Collection #17	22	6010	MGH Pediatrics	7th grade or less	Student	No	No	No	No	No	No	10.0	CD	Within the past 2 to 3 days	No, I did not consume these products in the last 7 days	Within the past 2 to 3 days	Yesterday, 1 to 2 times	No, I did not consume these products in the last 7 days	No, I did not consume these products in the last 7 days	Yesterday, 1 to 2 times	No, I did not consume these products in the last 7 days	Within the past 2 to 3 days	Yesterday, 1 to 2 times	Yes	No, I did not consume these products in the last 7 days	Within the past 2 to 3 days	Yesterday, 1 to 2 times	Yesterday, 1 to 2 times	Yesterday, 1 to 2 times	Within the past 2 to 3 days	Within the past 2 to 3 days	No, I did not consume these products in the last 7 days	No, I did not consume these products in the last 7 days	Yesterday, 1 to 2 times	No	No	Yes	No	No
PSM7J199	G110665	P6016	P6016C2	metagenomics	2.0	2015-03-10	14.0	5	ibdmdb	Stool Collection #2	5	6016	MGH Pediatrics	Some high school	Student	No	No	No	No	No	No	16.0	CD	Within the past 2 to 3 days	No, I did not consume these products in the last 7 days	Within the past 4 to 7 days	Within the past 4 to 7 days	No, I did not consume these products in the last 7 days	No, I did not consume these products in the last 7 days	Within the past 4 to 7 days	No, I did not consume these products in the last 7 days	No, I did not consume these products in the last 7 days	No, I did not consume these products in the last 7 days	Yes	No, I did not consume these products in the last 7 days	Within the past 4 to 7 days	Within the past 2 to 3 days	No, I did not consume these products in the last 7 days	No, I did not consume these products in the last 7 days	No, I did not consume these products in the last 7 days	No, I did not consume these products in the last 7 days	No, I did not consume these products in the last 7 days	No, I did not consume these products in the last 7 days	Within the past 4 to 7 days	Yes	No	No	No	No
PSM7J19F	G110667	P6016	P6016C5	metagenomics	8.0	2015-04-21	13.0	8	ibdmdb	Stool Collection #5	8	6016	MGH Pediatrics	Some high school	Student	No	No	No	No	No	No	16.0	CD	No, I did not consume these products in the last 7 days	No, I did not consume these products in the last 7 days	Yesterday, 1 to 2 times	Yesterday, 3 or more times	No, I did not consume these products in the last 7 days	Yesterday, 1 to 2 times	Within the past 4 to 7 days	No, I did not consume these products in the last 7 days	No, I did not consume these products in the last 7 days	No, I did not consume these products in the last 7 days	Yes	No, I did not consume these products in the last 7 days	Yesterday, 1 to 2 times	Yesterday, 1 to 2 times	No, I did not consume these products in the last 7 days	No, I did not consume these products in the last 7 days	No, I did not consume these products in the last 7 days	No, I did not consume these products in the last 7 days	No, I did not consume these products in the last 7 days	No, I did not consume these products in the last 7 days	Yesterday, 1 to 2 times	No	No	Yes	No	No
PSM7J1AM	G110666	P6013	P6013C8	metagenomics	14.0	2015-04-15	13.0	12	ibdmdb	Stool Collection #8	12	6013	MGH Pediatrics	7th grade or less	Student	No	No	No	No	No	No	6.0	UC	No, I did not consume these products in the last 7 days	No, I did not consume these products in the last 7 days	Within the past 4 to 7 days	Yesterday, 3 or more times	No, I did not consume these products in the last 7 days	No, I did not consume these products in the last 7 days	No, I did not consume these products in the last 7 days	Within the past 2 to 3 days	Yesterday, 3 or more times	Yesterday, 3 or more times	No	No, I did not consume these products in the last 7 days	Yesterday, 1 to 2 times	Within the past 2 to 3 days	No, I did not consume these products in the last 7 days	No, I did not consume these products in the last 7 days	Within the past 4 to 7 days	Within the past 4 to 7 days	No, I did not consume these products in the last 7 days	Yesterday, 1 to 2 times	Yesterday, 1 to 2 times	No	No	No	No	No
PSM7J1AS	G111957	P6013	P6013C9	metagenomics	16.0	2015-04-28	13.0	13	ibdmdb	Stool Collection #9	13	6013	MGH Pediatrics	7th grade or less	Student	No	No	No	No	No	No	6.0	UC	No, I did not consume these products in the last 7 days	No, I did not consume these products in the last 7 days	Yesterday, 1 to 2 times	Yesterday, 3 or more times	No, I did not consume these products in the last 7 days	No, I did not consume these products in the last 7 days	No, I did not consume these products in the last 7 days	Yesterday, 1 to 2 times	Yesterday, 1 to 2 times	Yesterday, 3 or more times	No	Within the past 2 to 3 days	No, I did not consume these products in the last 7 days	No, I did not consume these products in the last 7 days	No, I did not consume these products in the last 7 days	No, I did not consume these products in the last 7 days	Yesterday, 1 to 2 times	Within the past 4 to 7 days	No, I did not consume these products in the last 7 days	Within the past 2 to 3 days	Yesterday, 1 to 2 times	No	No	No	No	No
PSM7J1B9	G111953	P6012	P6012C9	metagenomics	17.0	2015-04-22	15.0	13	ibdmdb	Stool Collection #9	13	6012	MGH Pediatrics	Some high school	Student	No	No	No	No	No	No	16.0	UC	Within the past 2 to 3 days	No, I did not consume these products in the last 7 days	Yesterday, 1 to 2 times	Yesterday, 3 or more times	No, I did not consume these products in the last 7 days	No, I did not consume these products in the last 7 days	Yesterday, 3 or more times	No, I did not consume these products in the last 7 days	Yesterday, 1 to 2 times	Yesterday, 1 to 2 times	No	No, I did not consume these products in the last 7 days	Within the past 2 to 3 days	Yesterday, 1 to 2 times	Yesterday, 3 or more times	Within the past 4 to 7 days	Within the past 2 to 3 days	Yesterday, 1 to 2 times	No, I did not consume these products in the last 7 days	No, I did not consume these products in the last 7 days	Yesterday, 1 to 2 times	No	No	No	No	No
PSM7J1BD	G111970	P6012	P6012C12	metagenomics	23.0	2015-06-02	27.0	16	ibdmdb	Stool Collection #12	16	6012	MGH Pediatrics	Some high school	Student	No	No	No	No	No	No	16.0	UC	Yesterday, 1 to 2 times	No, I did not consume these products in the last 7 days	Within the past 2 to 3 days	Yesterday, 3 or more times	No, I did not consume these products in the last 7 days	No, I did not consume these products in the last 7 days	Yesterday, 3 or more times	No, I did not consume these products in the last 7 days	Within the past 2 to 3 days	Within the past 2 to 3 days	No	No, I did not consume these products in the last 7 days	Within the past 2 to 3 days	Yesterday, 1 to 2 times	Within the past 4 to 7 days	Yesterday, 1 to 2 times	Within the past 4 to 7 days	Within the past 4 to 7 days	No, I did not consume these products in the last 7 days	No, I did not consume these products in the last 7 days	Within the past 2 to 3 days	No	No	No	No	No
PSM7J1BX	G111966	P6025	P6025C3	metagenomics	4.0	2015-04-28	14.0	6	ibdmdb	Stool Collection #3	6	6025	MGH Pediatrics	Some high school	Student	No	No	No	No	No	No	17.0	UC	Within the past 4 to 7 days	Within the past 4 to 7 days	Yesterday, 1 to 2 times	Yesterday, 3 or more times	No, I did not consume these products in the last 7 days	Yesterday, 1 to 2 times	Yesterday, 1 to 2 times	No, I did not consume these products in the last 7 days	Yesterday, 1 to 2 times	Yesterday, 1 to 2 times	No	Within the past 2 to 3 days	Within the past 2 to 3 days	Within the past 2 to 3 days	Within the past 2 to 3 days	Within the past 2 to 3 days	No, I did not consume these products in the last 7 days	Within the past 2 to 3 days	No, I did not consume these products in the last 7 days	No, I did not consume these products in the last 7 days	Within the past 4 to 7 days	No	No	No	No	No
PSM7J1C4	G111971	P6025	P6025C6	metagenomics	10.0	2015-06-10	14.0	9	ibdmdb	Stool Collection #6	9	6025	MGH Pediatrics	Some high school	Student	No	No	No	No	No	No	17.0	UC	No, I did not consume these products in the last 7 days	Yesterday, 1 to 2 times	Yesterday, 1 to 2 times	Yesterday, 3 or more times	No, I did not consume these products in the last 7 days	Yesterday, 1 to 2 times	Yesterday, 1 to 2 times	No, I did not consume these products in the last 7 days	Yesterday, 1 to 2 times	Yesterday, 1 to 2 times	No	No, I did not consume these products in the last 7 days	Yesterday, 1 to 2 times	Yesterday, 1 to 2 times	Yesterday, 1 to 2 times	Yesterday, 1 to 2 times	No, I did not consume these products in the last 7 days	Yesterday, 1 to 2 times	No, I did not consume these products in the last 7 days	No, I did not consume these products in the last 7 days	Yesterday, 1 to 2 times	No	No	No	No	No
PSM7J1CI	G110412	P6005	P6005C19	metagenomics	37.0	2015-07-01	21.0	25	ibdmdb	Stool Collection #19	25	6005	MGH Pediatrics	7th grade or less	Student	No	No	No	No	No	No	11.0	CD	No, I did not consume these products in the last 7 days	No, I did not consume these products in the last 7 days	Yesterday, 1 to 2 times	Yesterday, 3 or more times	No, I did not consume these products in the last 7 days	Yesterday, 1 to 2 times	Yesterday, 1 to 2 times	Yesterday, 1 to 2 times	Within the past 2 to 3 days	Yesterday, 3 or more times	No	Yesterday, 1 to 2 times	Yesterday, 1 to 2 times	Within the past 4 to 7 days	Yesterday, 1 to 2 times	Within the past 2 to 3 days	Yesterday, 1 to 2 times	Within the past 4 to 7 days	No, I did not consume these products in the last 7 days	No, I did not consume these products in the last 7 days	Yesterday, 1 to 2 times	No	No	No	No	No
PSM7J1DL	G111964	P6014	P6014C13	metagenomics	22.0	2015-07-15	27.0	18	ibdmdb	Stool Collection #13	18	6014	MGH Pediatrics	Some high school	Student	No	No	No	No	No	No	15.0	nonIBD	Within the past 2 to 3 days	Within the past 2 to 3 days	Yesterday, 1 to 2 times	Yesterday, 3 or more times	No, I did not consume these products in the last 7 days	No, I did not consume these products in the last 7 days	Within the past 4 to 7 days	No, I did not consume these products in the last 7 days	Yesterday, 3 or more times	Within the past 2 to 3 days	No	No, I did not consume these products in the last 7 days	Within the past 2 to 3 days	Within the past 2 to 3 days	Yesterday, 1 to 2 times	Yesterday, 1 to 2 times	Yesterday, 1 to 2 times	Within the past 4 to 7 days	No, I did not consume these products in the last 7 days	Within the past 4 to 7 days	Within the past 2 to 3 days	No	No	No	No	No
PSMA263S	G111999	P6024	P6024C17	metagenomics	32.0	2015-11-12	16.0	22	ibdmdb	Stool Collection #17	22	6024	MGH Pediatrics	Some high school	Student	No	No	No	No	No	No	16.0	CD	Within the past 4 to 7 days	No, I did not consume these products in the last 7 days	Yesterday, 1 to 2 times	Yesterday, 3 or more times	No, I did not consume these products in the last 7 days	No, I did not consume these products in the last 7 days	Within the past 4 to 7 days	No, I did not consume these products in the last 7 days	Within the past 4 to 7 days	Within the past 4 to 7 days	No	No, I did not consume these products in the last 7 days	No, I did not consume these products in the last 7 days	Within the past 4 to 7 days	Yesterday, 1 to 2 times	Within the past 4 to 7 days	Within the past 4 to 7 days	Within the past 4 to 7 days	Within the past 4 to 7 days	Within the past 4 to 7 days	Within the past 4 to 7 days	No	No	No	No	No
PSMA264K	G111941	P6025	P6025C16	metagenomics	38.0	2015-12-18	30.0	21	ibdmdb	Stool Collection #16	21	6025	MGH Pediatrics	Some high school	Student	No	No	No	No	No	No	17.0	UC	No, I did not consume these products in the last 7 days	Yesterday, 1 to 2 times	Yesterday, 1 to 2 times	Yesterday, 3 or more times	No, I did not consume these products in the last 7 days	Yesterday, 1 to 2 times	Yesterday, 1 to 2 times	No, I did not consume these products in the last 7 days	Yesterday, 1 to 2 times	Yesterday, 1 to 2 times	No	No, I did not consume these products in the last 7 days	Yesterday, 1 to 2 times	Yesterday, 1 to 2 times	Yesterday, 1 to 2 times	No, I did not consume these products in the last 7 days	No, I did not consume these products in the last 7 days	Yesterday, 1 to 2 times	No, I did not consume these products in the last 7 days	No, I did not consume these products in the last 7 days	Yesterday, 1 to 2 times	No	No	No	No	No
PSMA264O	G111996	P6035	P6035C2	metagenomics	2.0	2015-10-20	14.0	5	ibdmdb	Stool Collection #2	5	6035	MGH Pediatrics	Some high school	Student	No	No	No	No	No	No	16.0	UC	Yesterday, 1 to 2 times	No, I did not consume these products in the last 7 days	Yesterday, 1 to 2 times	Yesterday, 3 or more times	No, I did not consume these products in the last 7 days	Yesterday, 1 to 2 times	Yesterday, 1 to 2 times	Yesterday, 1 to 2 times	Yesterday, 1 to 2 times	Yesterday, 3 or more times	No	Within the past 2 to 3 days	Within the past 2 to 3 days	Yesterday, 1 to 2 times	Within the past 2 to 3 days	Within the past 2 to 3 days	Yesterday, 1 to 2 times	Yesterday, 1 to 2 times	Within the past 4 to 7 days	Within the past 4 to 7 days	Yesterday, 1 to 2 times	No	No	No	No	No
PSMA2653	G111985	P6033	P6033C9	metagenomics	17.0	2015-11-03	14.0	13	ibdmdb	Stool Collection #9	13	6033	MGH Pediatrics	Some high school	Student	No	No	No	No	No	No	15.0	CD	No, I did not consume these products in the last 7 days	No, I did not consume these products in the last 7 days	Yesterday, 3 or more times	Yesterday, 3 or more times	No, I did not consume these products in the last 7 days	No, I did not consume these products in the last 7 days	Yesterday, 1 to 2 times	No, I did not consume these products in the last 7 days	Within the past 4 to 7 days	Yesterday, 3 or more times	No	No, I did not consume these products in the last 7 days	No, I did not consume these products in the last 7 days	Yesterday, 1 to 2 times	No, I did not consume these products in the last 7 days	No, I did not consume these products in the last 7 days	Yesterday, 1 to 2 times	Yesterday, 3 or more times	No, I did not consume these products in the last 7 days	No, I did not consume these products in the last 7 days	Yesterday, 3 or more times	No	No	No	No	No
PSMA265B	G110691	P6033	P6033C13	metagenomics	26.0	2016-01-05	14.0	18	ibdmdb	Stool Collection #13	18	6033	MGH Pediatrics	Some high school	Student	No	No	No	No	No	No	15.0	CD	No, I did not consume these products in the last 7 days	No, I did not consume these products in the last 7 days	Yesterday, 3 or more times	Yesterday, 3 or more times	No, I did not consume these products in the last 7 days	No, I did not consume these products in the last 7 days	Yesterday, 1 to 2 times	No, I did not consume these products in the last 7 days	Yesterday, 1 to 2 times	Within the past 4 to 7 days	No	No, I did not consume these products in the last 7 days	No, I did not consume these products in the last 7 days	Yesterday, 1 to 2 times	No, I did not consume these products in the last 7 days	No, I did not consume these products in the last 7 days	Yesterday, 1 to 2 times	Yesterday, 1 to 2 times	Yesterday, 1 to 2 times	No, I did not consume these products in the last 7 days	Yesterday, 1 to 2 times	No	No	No	No	No
PSMA265D	G112000	P6018	P6018C20	metagenomics	38.0	2015-11-17	14.0	26	ibdmdb	Stool Collection #20	26	6018	MGH Pediatrics	Some high school	Student	No	No	No	No	No	No	17.0	nonIBD	Yesterday, 1 to 2 times	No, I did not consume these products in the last 7 days	Yesterday, 1 to 2 times	Yesterday, 3 or more times	No, I did not consume these products in the last 7 days	Yesterday, 1 to 2 times	Yesterday, 1 to 2 times	No, I did not consume these products in the last 7 days	Yesterday, 1 to 2 times	Within the past 2 to 3 days	No	No, I did not consume these products in the last 7 days	Yesterday, 1 to 2 times	Yesterday, 1 to 2 times	No, I did not consume these products in the last 7 days	No, I did not consume these products in the last 7 days	Within the past 2 to 3 days	Within the past 2 to 3 days	No, I did not consume these products in the last 7 days	Yesterday, 1 to 2 times	Yesterday, 1 to 2 times	No	No	No	No	No
PSMA265J	G110659	P6018	P6018C23	metagenomics	44.0	2016-01-04	20.0	29	ibdmdb	Stool Collection #23	29	6018	MGH Pediatrics	Some high school	Student	No	No	No	No	No	No	17.0	nonIBD	Within the past 2 to 3 days	No, I did not consume these products in the last 7 days	Yesterday, 1 to 2 times	Yesterday, 3 or more times	No, I did not consume these products in the last 7 days	Within the past 4 to 7 days	Yesterday, 1 to 2 times	No, I did not consume these products in the last 7 days	Yesterday, 1 to 2 times	Yesterday, 1 to 2 times	No	Within the past 2 to 3 days	Within the past 2 to 3 days	Yesterday, 1 to 2 times	Yesterday, 1 to 2 times	No, I did not consume these products in the last 7 days	Yesterday, 1 to 2 times	Within the past 2 to 3 days	Within the past 2 to 3 days	No, I did not consume these products in the last 7 days	Yesterday, 3 or more times	No	No	No	No	No
PSMA266M	G110661	P6037	P6037C4	metagenomics	8.0	2016-01-05	21.0	7	ibdmdb	Stool Collection #4	7	6037	MGH Pediatrics	Some high school	Student	No	No	No	No	No	No	15.0	CD	Within the past 4 to 7 days	Yesterday, 1 to 2 times	No, I did not consume these products in the last 7 days	Yesterday, 3 or more times	No, I did not consume these products in the last 7 days	No, I did not consume these products in the last 7 days	No, I did not consume these products in the last 7 days	No, I did not consume these products in the last 7 days	No, I did not consume these products in the last 7 days	No, I did not consume these products in the last 7 days	Yes	No, I did not consume these products in the last 7 days	No, I did not consume these products in the last 7 days	No, I did not consume these products in the last 7 days	Within the past 2 to 3 days	Yesterday, 1 to 2 times	Within the past 2 to 3 days	Within the past 2 to 3 days	No, I did not consume these products in the last 7 days	No, I did not consume these products in the last 7 days	Yesterday, 1 to 2 times	Yes	No	No	No	No
PSMA266O	G111944	P6037	P6037C5	metagenomics	10.0	2016-01-20	15.0	8	ibdmdb	Stool Collection #5	8	6037	MGH Pediatrics	Some high school	Student	No	No	No	No	No	No	15.0	CD	No, I did not consume these products in the last 7 days	Yesterday, 1 to 2 times	No, I did not consume these products in the last 7 days	Yesterday, 3 or more times	No, I did not consume these products in the last 7 days	No, I did not consume these products in the last 7 days	No, I did not consume these products in the last 7 days	No, I did not consume these products in the last 7 days	Yesterday, 1 to 2 times	No, I did not consume these products in the last 7 days	Yes	No, I did not consume these products in the last 7 days	No, I did not consume these products in the last 7 days	No, I did not consume these products in the last 7 days	No, I did not consume these products in the last 7 days	No, I did not consume these products in the last 7 days	No, I did not consume these products in the last 7 days	Yesterday, 1 to 2 times	No, I did not consume these products in the last 7 days	No, I did not consume these products in the last 7 days	Yesterday, 3 or more times	Yes	No	No	No	No
PSMA266U	G110728	P6038	P6038C2	metagenomics	2.0	2015-12-01	19.0	5	ibdmdb	Stool Collection #2	5	6038	MGH Pediatrics	Some high school	Student	No	No	No	No	No	No	16.0	UC	Yesterday, 1 to 2 times	No, I did not consume these products in the last 7 days	No, I did not consume these products in the last 7 days	Yesterday, 3 or more times	No, I did not consume these products in the last 7 days	Within the past 2 to 3 days	Yesterday, 3 or more times	No, I did not consume these products in the last 7 days	Yesterday, 1 to 2 times	Within the past 2 to 3 days	No	No, I did not consume these products in the last 7 days	Within the past 2 to 3 days	Within the past 2 to 3 days	Yesterday, 1 to 2 times	Yesterday, 1 to 2 times	Yesterday, 1 to 2 times	No, I did not consume these products in the last 7 days	No, I did not consume these products in the last 7 days	No, I did not consume these products in the last 7 days	Yesterday, 1 to 2 times	No	No	No	No	No
PSMA267F	G111936	P6033	P6033C18	metagenomics	36.0	2016-03-15	14.0	23	ibdmdb	Stool Collection #18	23	6033	MGH Pediatrics	Some high school	Student	No	No	No	No	No	No	15.0	CD	No, I did not consume these products in the last 7 days	No, I did not consume these products in the last 7 days	Yesterday, 3 or more times	Yesterday, 3 or more times	No, I did not consume these products in the last 7 days	No, I did not consume these products in the last 7 days	Yesterday, 3 or more times	No, I did not consume these products in the last 7 days	Yesterday, 1 to 2 times	Yesterday, 1 to 2 times	No	No, I did not consume these products in the last 7 days	No, I did not consume these products in the last 7 days	Yesterday, 1 to 2 times	No, I did not consume these products in the last 7 days	No, I did not consume these products in the last 7 days	Yesterday, 1 to 2 times	Yesterday, 1 to 2 times	Within the past 2 to 3 days	No, I did not consume these products in the last 7 days	Yesterday, 1 to 2 times	No	No	No	No	No
PSMA267H	G110698	P6033	P6033C19	metagenomics	38.0	2016-03-29	14.0	25	ibdmdb	Stool Collection #19	25	6033	MGH Pediatrics	Some high school	Student	No	No	No	No	No	No	15.0	CD	No, I did not consume these products in the last 7 days	No, I did not consume these products in the last 7 days	Yesterday, 3 or more times	Yesterday, 3 or more times	No, I did not consume these products in the last 7 days	No, I did not consume these products in the last 7 days	Yesterday, 1 to 2 times	No, I did not consume these products in the last 7 days	Yesterday, 1 to 2 times	Within the past 4 to 7 days	No	No, I did not consume these products in the last 7 days	No, I did not consume these products in the last 7 days	Yesterday, 1 to 2 times	No, I did not consume these products in the last 7 days	No, I did not consume these products in the last 7 days	Yesterday, 1 to 2 times	Yesterday, 1 to 2 times	Within the past 2 to 3 days	No, I did not consume these products in the last 7 days	Yesterday, 3 or more times	No	No	No	No	No
PSMA269G	G110695	P6037	P6037C8	metagenomics	16.0	2016-03-01	14.0	12	ibdmdb	Stool Collection #8	12	6037	MGH Pediatrics	Some high school	Student	No	No	No	No	No	No	15.0	CD	No, I did not consume these products in the last 7 days	Yesterday, 1 to 2 times	No, I did not consume these products in the last 7 days	Yesterday, 3 or more times	No, I did not consume these products in the last 7 days	No, I did not consume these products in the last 7 days	No, I did not consume these products in the last 7 days	No, I did not consume these products in the last 7 days	Within the past 2 to 3 days	Yesterday, 1 to 2 times	No	No, I did not consume these products in the last 7 days	No, I did not consume these products in the last 7 days	No, I did not consume these products in the last 7 days	No, I did not consume these products in the last 7 days	No, I did not consume these products in the last 7 days	No, I did not consume these products in the last 7 days	Yesterday, 1 to 2 times	No, I did not consume these products in the last 7 days	No, I did not consume these products in the last 7 days	Yesterday, 1 to 2 times	No	No	No	No	No
PSMA26A1	G111931	P6038	P6038C12	metagenomics	24.0	2016-04-28	14.0	16	ibdmdb	Stool Collection #12	16	6038	MGH Pediatrics	Some high school	Student	No	No	No	No	No	No	16.0	UC	Within the past 4 to 7 days	No, I did not consume these products in the last 7 days	No, I did not consume these products in the last 7 days	Yesterday, 3 or more times	No, I did not consume these products in the last 7 days	Within the past 2 to 3 days	Yesterday, 1 to 2 times	No, I did not consume these products in the last 7 days	Yesterday, 1 to 2 times	Within the past 2 to 3 days	No	No, I did not consume these products in the last 7 days	Within the past 2 to 3 days	Within the past 4 to 7 days	Yesterday, 1 to 2 times	Within the past 2 to 3 days	No, I did not consume these products in the last 7 days	Within the past 2 to 3 days	No, I did not consume these products in the last 7 days	No, I did not consume these products in the last 7 days	Within the past 4 to 7 days	No	No	No	No	No
PSMB4MBI	G111933	P6035	P6035C17	metagenomics	36.0	2016-06-14	13.0	22	ibdmdb	Stool Collection #17	22	6035	MGH Pediatrics	Some high school	Student	No	No	No	No	No	No	16.0	UC	Yesterday, 1 to 2 times	No, I did not consume these products in the last 7 days	Yesterday, 1 to 2 times	Yesterday, 3 or more times	No, I did not consume these products in the last 7 days	Yesterday, 1 to 2 times	Yesterday, 3 or more times	Yesterday, 1 to 2 times	Yesterday, 1 to 2 times	Yesterday, 1 to 2 times	No	Within the past 4 to 7 days	Within the past 4 to 7 days	Yesterday, 3 or more times	Yesterday, 1 to 2 times	Yesterday, 1 to 2 times	Yesterday, 1 to 2 times	Yesterday, 1 to 2 times	Within the past 4 to 7 days	No, I did not consume these products in the last 7 days	Yesterday, 3 or more times	No	No	No	No	No
PSMB4MC1	G111932	P6038	P6038C17	metagenomics	34.0	2016-07-08	8.0	22	ibdmdb	Stool Collection #17	22	6038	MGH Pediatrics	Some high school	Student	No	No	No	No	No	No	16.0	UC	No, I did not consume these products in the last 7 days	No, I did not consume these products in the last 7 days	No, I did not consume these products in the last 7 days	Yesterday, 1 to 2 times	No, I did not consume these products in the last 7 days	Within the past 2 to 3 days	Within the past 4 to 7 days	No, I did not consume these products in the last 7 days	Yesterday, 1 to 2 times	Within the past 2 to 3 days	No	No, I did not consume these products in the last 7 days	Yesterday, 1 to 2 times		Yesterday, 1 to 2 times	Yesterday, 1 to 2 times	No, I did not consume these products in the last 7 days	Within the past 4 to 7 days	No, I did not consume these products in the last 7 days	No, I did not consume these products in the last 7 days	Yesterday, 1 to 2 times	No	No	No	No	No
PSMB4MC3	G111934	P6038	P6038C18	metagenomics	35.0	2016-07-20	12.0	23	ibdmdb	Stool Collection #18	23	6038	MGH Pediatrics	Some high school	Student	No	No	No	No	No	No	16.0	UC	No, I did not consume these products in the last 7 days	No, I did not consume these products in the last 7 days	No, I did not consume these products in the last 7 days	Yesterday, 1 to 2 times	Within the past 4 to 7 days	Yesterday, 1 to 2 times	Within the past 4 to 7 days	No, I did not consume these products in the last 7 days	Yesterday, 1 to 2 times	Within the past 2 to 3 days	No	No, I did not consume these products in the last 7 days	No, I did not consume these products in the last 7 days	Within the past 2 to 3 days	Yesterday, 1 to 2 times	Within the past 4 to 7 days	Within the past 4 to 7 days	Within the past 2 to 3 days	No, I did not consume these products in the last 7 days	No, I did not consume these products in the last 7 days	Within the past 4 to 7 days	No	No	No	No	No
PSMB4MC7	G110703	P6035	P6035C18	metagenomics	38.0	2016-06-28	14.0	23	ibdmdb	Stool Collection #18	23	6035	MGH Pediatrics	Some high school	Student	No	No	No	No	No	No	16.0	UC	Yesterday, 1 to 2 times	No, I did not consume these products in the last 7 days	Yesterday, 1 to 2 times	Yesterday, 1 to 2 times	No, I did not consume these products in the last 7 days	Yesterday, 1 to 2 times	Yesterday, 3 or more times	Yesterday, 1 to 2 times	Yesterday, 1 to 2 times	Yesterday, 3 or more times	No	Yesterday, 1 to 2 times	Within the past 2 to 3 days	Yesterday, 3 or more times	Yesterday, 1 to 2 times	Yesterday, 1 to 2 times	Yesterday, 1 to 2 times	Yesterday, 1 to 2 times	No, I did not consume these products in the last 7 days	Yesterday, 1 to 2 times	Yesterday, 3 or more times	No	No	No	No	No
[truncated: 82 more columns]
